# Supplementary material for: Generative adversarial network enables rapid and robust fluorescence lifetime image analysis in live cells
Source: Commun Biol. 2022 Jan 11;5:18. doi: 10.1038/s42003-021-02938-w (PMC8752789; doi:10.1038/s42003-021-02938-w)
Supplement: Supplementary file 3 — Supplementary Data 1 [file 42003_2021_2938_MOESM3_ESM.xlsx]

## Sheet: Figure 1e
Method_photon counts	TD_LSE_50	TD_MLE_50	DFD_LSE_50	flimGANE_50	TD_LSE_60	TD_MLE_60	DFD_LSE_60	flimGANE_60	TD_LSE_80	TD_MLE_80	DFD_LSE_80	flimGANE_80	TD_LSE_100	TD_MLE_100	DFD_LSE_100	flimGANE_100	TD_LSE_150	TD_MLE_150	DFD_LSE_150	flimGANE_150	TD_LSE_500	TD_MLE_500	DFD_LSE_500	flimGANE_500	TD_LSE_1000	TD_MLE_1000	DFD_LSE_1000	flimGANE_1000	TD_LSE_1500	TD_MLE_1500	DFD_LSE_1500	flimGANE_1500
0	1.42463	0.517591	1.02332	0.0905929	0.0974168	0.287002	1.0491	0.18954	0.488143	0.25	0.170152	0.0404159	0.231106	0.0275396	0.449489	0.00575874	0.671917	0.00195403	0.205474	0.0456774	0.00533824	0.000509585	0.00266056	0.00172029	0.0202631	0.0109705	0.0260644	0.00221487	0.00645919	0.00141929	0.0363992	0.000527165
1	0.00936056	0.0346159	0.163371	0.000712522	0.377909	0.28098	0.394715	0.02421	0.215896	0.270887	0.0124476	0.000675382	0.661369	0.105648	0.395006	2.3098e-06	0.165533	0.28098	0.188504	8.6816e-05	0.00654719	0.00397124	0.0337372	0.00220015	0.000591213	0.00230787	0.0833536	0.00237689	0.0598265	0.0257892	0.48414	0.00146798
2	0.586746	0.241809	0.921889	0.0765479	0.109882	0.0038998	0.337138	0.00786855	0.155747	0.0308192	0.00755327	0.147909	0.102147	0.0338545	0.229066	0.0261557	0.237136	0.0309837	0.386801	2.05324e-05	0.00950463	9.00144e-05	0.000372343	0.00106371	0.0190329	0.00474967	0.000456008	0.00198553	0.0411326	0.0123004	0.423825	0.000136676
3	0.980547	0.147737	0.980547	0.00011244	0.795719	0.348366	0.107908	0.00889188	0.238252	0.0542631	1.76266	0.00581036	0.358894	0.0166668	0.517317	0.0930744	0.254732	0.12562	0.276477	0.000816125	0.100324	0.0802856	0.000139056	0.0083029	0.189076	0.0842908	0.0819286	0.00795088	0.00114741	0.00895891	0.0318549	0.000261844
4	0.199582	0.000538733	1.04101	0.0156647	1.00998	0.384773	0.121791	0.0147532	0.0702805	0.0754059	0.354135	0.294433	0.257749	0.207569	0.0241579	0.0741708	0.153834	0.160602	0.153644	0.000255139	0.0417118	0.00474124	0.0130019	0.00128107	0.0245222	0.000686367	0.00430427	1.25091e-06	0.00137312	6.60056e-05	0.145873	0.000682699
5	0.188855	0.00607238	0.0477856	0.0221955	0.0720194	0.117966	0.519674	0.0228759	0.871144	0.422989	0.0402058	0.188011	0.0603394	0.422989	0.00127239	0.0352882	0.142812	0.0926191	0.310062	0.0159563	0.0408597	0.0655601	0.00127307	0.0658069	7.38803e-05	0.000985893	0.160868	0.00109491	0.00136816	0.000289566	0.080357	0.00181679
6	0.487184	0.291148	0.625129	0.0878972	0.489255	0.109249	2.68601	0.119501	0.149189	0.00149892	1.69634	0.0790474	0.303048	0.109073	0.0591652	0.0255854	0.0226885	0.0795998	0.118244	0.0709816	0.0427631	0.0323123	0.000229462	0.0154852	0.0398079	0.00866909	0.00605106	0.00266779	0.0118559	0.00517101	0.0361555	0.00152832
7	0.751247	0.594252	0.519628	0.244677	0.000131885	0.0475078	0.623272	0.126861	3.92568e-05	0.00159816	0.626183	0.0105051	1.03968	0.32824	0.42312	0.163981	0.00212684	0.00403437	0.000681089	0.00549838	0.0176142	0.0163326	0.0032575	0.00748398	0.000732229	0.00851538	0.00411693	0.00038015	0.0451677	0.00822098	0.00247523	0.00496433
8	0.450609	0.461991	0.695012	0.00321633	0.642725	0.129018	2.82977	0.0360635	0.905879	0.0495808	0.287008	0.0607519	0.0150558	0.00309351	0.000818069	0.019652	0.0036289	5.19674e-05	0.000497761	0.00589197	0.0524341	0.040662	0.261492	0.00670985	0.049797	0.0309932	0.289084	0.00215201	0.0255711	0.00091394	2.59644e-06	0.00107286
9	0.0961433	0.091297	0.879608	0.0212636	0.137516	0.284109	1.14882	0.156353	0.134616	0.00864681	1.53792	0.00182369	0.0430638	0.0157687	0.0796121	0.722161	0.0114958	6.46224e-05	0.0297927	0.00583315	0.000732602	0.01349	0.00251821	0.000246143	0.0230546	0.0101924	0.0038625	0.0076271	0.0395057	0.00638831	5.36332e-05	0.00224884
10	0.295162	0.0326773	1.20977	0.0197594	0.0499057	0.0973118	0.490227	0.0463145	0.00631849	0.00188885	0.597265	0.00642948	0.0721464	0.0484568	0.0307814	0.0498007	0.0206365	0.00791308	0.0652375	0.000323196	0.00236847	0.00101714	0.0199692	0.00387651	0.00914034	0.00127392	0.000658358	3.75031e-05	0.0527202	0.0139393	7.92899e-07	0.00753476
11	0.00826389	0.146609	1.20038	2.44753e-05	0.35509	0.0666696	1.8768	0.0289773	0.112028	0.0160969	0.257232	0.0140785	0.101461	0.00127058	0.0552734	0.00389212	0.000396414	0.00158846	6.00996e-06	0.0262726	0.0144851	0.0226598	0.0184149	0.00128548	0.0319632	0.0126217	0.000418853	0.0139426	0.0279529	0.0154506	0.140251	0.00132739
12	0.625273	0.173007	1.58987	0.0609871	0.289215	0.295479	0.320569	0.0688029	0.0327909	0.202284	0.908296	0.0255546	0.151418	0.00387253	0.293535	0.00113564	6.5969e-05	0.0176639	0.0177435	0.0151002	1.85099e-05	0.000738153	0.0716255	0.000967513	0.0115354	0.0220779	0.108021	0.0102441	0.0117921	0.00526081	0.112074	0.00230847
13	0.196141	0.00807142	0.0072425	0.0412694	0.0404497	2.71553e-05	0.946423	0.0184061	0.00529279	0.221954	0.615354	0.0273019	0.461479	0.00108799	0.281686	0.0219436	0.294551	0.0186843	0.862382	0.000192108	0.0293492	0.00636015	0.00518599	0.00280186	0.0256531	0.0288567	0.0573685	0.00140548	0.000713333	0.00213615	0.0993192	0.000281843
14	1.42029	0.031522	1.74518	3.43316e-05	0.824937	0.593594	0.284377	0.0747207	0.232214	0.0061441	0.143961	0.0579858	0.00186882	0.0479941	0.169872	0.00820274	0.0652795	0.0245997	0.102112	0.180198	0.278672	0.0510263	0.701574	0.00180176	0.0404754	0.0545147	0.144183	0.000189214	0.0382883	0.00865388	0.000211155	0.00554894
15	0.535148	0.139507	0.888011	0.0207168	0.460955	0.0297961	1.50401	0.0338345	0.0597527	0.000218724	0.904877	0.0451915	0.0091801	0.00351023	0.000344989	0.00517519	0.00232892	0.0816985	0.235188	0.0313083	0.0163586	0.0245784	0.0759991	0.0419415	0.00891514	0.0128396	0.117989	0.000176026	0.0040416	0.00731125	0.0790527	0.00349656
16	0.0058274	0.0235984	0.115357	0.062958	0.48498	0.146136	1.24436	0.0234939	0.964929	0.224741	0.0574162	8.91207e-05	0.236377	0.420907	0.00714767	0.114582	0.147611	0.0246315	0.709599	0.0950515	0.00430912	0.0050696	0.0104972	6.64269e-05	0.00589264	0.000452721	0.0110784	0.00116349	0.0192486	0.0108565	0.0558549	0.00049946
17	0.555272	0.318981	1.16733	0.00109065	0.234213	0.141744	0.499057	0.345398	0.0184685	0.074652	0.120626	0.0241993	1.5948	0.10129	0.36275	0.0199262	0.0381416	0.0214563	0.129478	0.00873674	0.0421671	0.0435321	0.151429	0.00599185	0.118934	0.0694387	0.0256634	0.00316081	0.000303734	0.0106393	0.0064618	0.00276379
18	0.155654	0.00329445	0.0039072	8.05026e-05	0.0812209	0.180237	2.00313	0.0428591	0.0792623	0.374159	0.123588	0.000334638	0.012196	0.0508282	0.0125724	0.00208702	0.0479062	0.0474262	0.0165152	0.000651352	0.0429369	0.049393	0.094226	0.00866197	0.0159214	0.0158493	0.08195	0.0102427	0.00139856	5.9715e-06	0.0746901	0.00158918
19	0.488169	0.363741	0.930616	0.0430626	0.136541	0.330628	1.49939	0.0170169	0.313054	0.210596	0.0426901	0.000841153	0.0327915	0.035312	0.0677516	0.0380068	0.100526	0.0809344	0.00116591	0.088351	0.00118061	0.00858913	0.0116088	0.00251523	0.012556	0.00436019	3.10098e-05	0.00855315	0.00352907	0.000614215	0.176331	0.00810691
20	0.0980084	0.0398626	1.32652	0.0529613	0.0060993	0.0512605	0.220748	0.204025	0.00172857	0.0118271	0.498582	0.119318	0.0134377	0.0116231	0.0013232	0.000439202	0.0477172	0.118528	0.0664111	0.132549	0.00440538	0.00757187	0.00168829	0.00112308	0.00132473	0.000330759	0.0507633	0.0109734	0.0137816	0.0297144	0.0635754	0.000426203
21	0.316316	0.155934	0.315197	0.000464173	0.62721	0.518217	1.46608	0.0452832	0.00651918	0.416107	0.464183	0.0582063	0.00129783	0.0390985	0.00261909	0.102004	0.00350293	0.0366752	0.0108082	0.000620601	0.00270616	0.00389925	0.00961967	0.00130534	0.0135266	0.0190203	0.0948818	5.99446e-07	1.62462e-05	0.0101331	0.00145317	0.00372463
22	0.0443282	0.047032	1.67146	0.0815845	0.00430145	0.0189909	1.08641	0.0308496	0.807546	0.319112	1.78775	0.395889	0.0591752	0.27894	0.0788538	0.00229617	0.0913526	0.0492251	0.124984	0.0122506	0.0549438	0.0308234	0.103325	0.0221518	0.0507079	0.0147412	0.00124602	0.00782031	0.00267425	0.0127035	0.0133297	0.0016894
23	0.357004	0.386143	1.02069	0.00821055	0.000985399	0.143318	0.81132	0.00723966	0.204998	0.0064337	0.150657	0.0213815	0.0755418	1.13246e-05	0.177361	0.0554002	0.0604672	0.224663	0.00307601	0.00707672	0.00521875	0.00568942	0.0347179	0.00549656	0.00637082	0.000526994	0.124327	0.00383753	3.10038e-05	0.0041773	0.0152233	0.00804339
24	0.0336162	0.0941042	0.0385038	0.0283697	0.426338	0.123716	0.0756858	0.000949822	0.697309	0.000135448	0.0186384	0.0046437	0.0172169	0.000991473	0.0143909	0.148033	0.106384	0.101313	0.0390158	0.132158	0.031528	0.0153787	0.124382	0.0123501	0.0213281	0.00317102	0.135969	0.00125935	0.0524893	0.00866008	0.0257613	0.00264715
25	3.15768	1.17201	0.0805519	0.149663	0.00345564	0.0235436	0.693711	0.00607581	0.0852264	0.0571896	0.322264	0.0475496	0.10787	0.111002	0.079105	0.258659	0.00781695	0.0120441	0.00395884	0.00196308	0.00297053	0.0146282	0.0875514	0.0199389	0.000676785	1.05853e-06	0.103165	0.00590775	0.034159	0.00814749	0.00738343	0.0131378
26	0.290932	0.0823944	0.0108664	0.0540834	0.0728405	0.141303	1.07257	0.00931661	0.114757	0.100403	0.163938	0.0365081	0.0496987	0.000380799	0.0758579	0.000337927	0.132652	0.258213	0.0242742	0.099271	0.0192204	0.00194892	0.0140945	0.00250971	0.153812	0.0743407	0.0101345	0.0485235	0.141959	0.0717667	0.0281744	0.0221804
27	1.53596	0.295427	2.93105	0.0506225	0.910534	0.0229238	0.0768692	0.00819867	0.168346	0.00776507	0.119209	0.113281	0.0997297	0.0605067	0.0967076	0.0846519	0.00415284	0.000872001	0.00501176	0.000136395	0.0846935	0.00153062	0.0179363	0.0154321	0.00854186	6.83571e-07	0.0861114	0.00145158	0.0147535	0.0240523	0.0492121	0.000278855
28	2.58182	0.0148826	3.03493	0.055639	1.30174	0.00673444	0.00751378	4.064e-05	0.0501035	0.00572975	0.0126828	0.000962753	0.789305	0.181932	0.0793469	0.0778991	0.0222805	0.0338273	0.0430984	0.0306577	0.12323	0.00368138	0.00744603	0.00584434	0.0194463	0.00984903	0.0470293	0.00229594	0.008077	0.00304618	0.0523733	0.0033405
29	0.56227	0.607883	0.0179193	0.00229155	0.266239	0.0692219	0.637737	0.1391	2.45901	2.34707	2.64585	0.35293	0.0244403	0.110632	0.143739	0.0310616	0.438682	0.0406549	0.425667	0.0145815	0.0026032	1.44926e-05	0.0535096	0.000720992	0.0154216	0.00211322	0.0384503	0.00138997	0.0108574	0.0232697	0.0933906	0.0182958
30	0.622483	0.324533	8.38488e-23	0.0872298	3.05339	0.104261	8.38488e-23	0.141452	0.365797	0.333222	8.37959e-23	0.0950023	0.000220175	0.0172099	0.0323367	0.000918013	0.0343993	0.0356372	8.10504e-23	0.00077228	0.0300486	0.0213816	8.38447e-23	0.000560701	0.215525	0.0422785	8.37959e-23	0.0283247	0.0478173	0.0189503	8.38488e-23	0.0255898
31	0.144412	0.0177407	1.44879	0.0113491	0.819158	0.171534	0.00560436	0.0148039	0.108802	0.144422	0.0312925	0.848395	0.0183553	0.00861055	0.00265271	0.0197277	0.223665	0.0514613	0.0733402	0.0213243	0.134413	0.155225	3.65873e-06	0.0365332	0.00395697	0.00199367	0.143857	0.00338714	0.000780078	0.000747512	0.169357	0.0011462
32	0.0919035	0.0197675	1.26563	0.0938205	0.26995	0.140892	0.195118	0.00633988	0.430835	0.529324	3.4416	0.623738	0.232469	0.0086737	0.262534	0.0144199	0.120177	0.0826833	0.0630532	0.132971	0.000608881	0.000752088	0.15704	4.60192e-05	0.0144626	0.0104637	0.0334238	0.00711513	0.0703385	0.0404499	0.0418714	0.0246662
33	0.00485898	0.0966514	0.635876	0.0110964	0.00611033	0.0863976	1.39016	0.35326	0.539315	0.369059	1.35196e-05	0.130181	0.0692764	0.0636441	0.0361313	0.0215433	1.43404	1.35179	0.727949	1.13787	0.0694611	0.0878234	0.0515968	0.00531077	0.000289544	0.00959884	0.0235282	0.0145916	0.0276406	0.0159592	0.128551	3.97276e-05
34	2.75759	0.119081	3.69622	0.000244665	0.934484	1.03889	1.429	0.130748	2.94957	1.64941	6.67706	0.73664	0.196509	0.0636903	0.180782	0.177002	0.0899781	0.0513599	0.00589593	4.23473e-05	0.021282	0.0494899	0.0734432	0.00925308	0.0282233	0.016526	0.149199	0.00109293	0.021086	0.0242449	0.0360028	0.00339989
35	0.000536238	0.00751568	0.623837	0.00151576	0.00477983	0.119268	0.131918	0.300112	1.3524	0.810434	1.88868	0.250724	0.0408732	0.0827864	0.0672458	0.117084	0.0241766	0.0609535	0.0422363	0.00279464	0.0354134	0.0178922	0.0437322	0.00186303	0.0744584	0.00231112	0.690602	0.010666	0.0125776	0.0035074	0.350575	0.000812039
36	0.0222971	0.102067	0.41793	0.00232703	0.0125146	0.0308829	0.367417	0.00769946	0.0248591	0.00488509	0.445781	0.0617166	0.111083	0.0279077	0.215818	0.110616	0.186065	0.0453974	0.0271665	0.0102837	0.000619234	0.0373134	0.0209376	0.00496932	0.00799754	0.0005156	0.0103077	0.00625497	0.0212229	0.00642707	0.148631	0.00085745
37	0.33433	0.297677	1.62484	0.0234003	0.0706314	0.2254	0.435216	0.0184049	0.0954906	0.0422388	0.496959	0.130787	0.129049	0.142258	0.14324	0.00119775	0.424548	0.192955	0.551498	0.0219969	0.00439848	0.00325556	0.0286579	0.0114191	0.00103609	0.000358719	0.0327332	0.000176938	0.0143	0.00618683	0.144594	0.00997545
38	0.529963	0.30851	2.54008	0.0687052	1.60212	0.162396	0.0586588	0.58405	0.0546894	0.0224752	0.245876	0.00702748	0.596913	0.0759373	0.0182239	0.014662	0.128261	0.0598787	0.035058	0.0603661	0.00261535	0.105838	0.128981	0.000860735	0.0189012	0.0161479	0.114086	0.00276441	0.0207043	0.0139274	0.000608757	0.000791122
39	1.07212	1.5753	1.06833	0.706182	0.000342992	0.0861576	0.39054	0.0186992	0.00117143	0.046923	0.834408	0.0165136	0.00228322	0.051715	0.13875	0.0997888	0.00235986	0.0199528	0.0882189	4.01332e-05	0.0406328	0.0372273	0.048361	0.038338	0.0779734	0.0665077	0.0030663	0.00115954	0.0821672	0.0801804	0.0418045	0.00577437
40	0.00627582	0.0103266	0.7401	0.126901	0.278518	0.196728	0.0750763	0.119035	0.0842747	0.212445	0.839473	0.035579	0.00305821	0.0200594	0.0099144	0.0435028	0.00149037	0.18621	0.249946	0.066679	0.00671654	0.00972986	0.00348284	0.0029472	8.67209e-05	0.00513535	0.207076	0.0108435	0.0536937	0.0304077	0.168383	0.00264431
41	1.15017	0.347327	0.0398201	0.0104227	0.0120519	0.0378831	0.466913	0.029156	0.0415311	0.00185371	0.23523	0.179339	0.00332816	0.00370651	0.000385016	0.00241504	0.110049	0.10111	0.090574	0.0160212	0.163327	0.163119	0.0782255	0.127841	0.0572338	0.0338783	0.222873	0.00717543	0.00223374	0.00167161	0.241831	0.00198624
42	1.36639	0.0719903	0.109422	0.0337337	0.262509	0.165445	0.104191	0.00183624	0.0161905	0.0186566	0.563747	0.0118934	0.217459	0.34638	0.153525	0.360457	1.01913	0.60035	0.6705	0.517809	0.0672413	0.0711614	0.170822	0.00411061	0.00298065	0.000255864	0.049008	0.000549855	0.0146804	0.0083831	0.00177942	1.08848e-07
43	0.00544035	0.0338238	1.06967	0.00363726	0.402386	0.574074	0.0300052	0.185044	0.401094	0.295879	2.36607	0.352003	0.598891	0.129257	0.629072	0.00150515	0.360068	0.0671904	0.192397	0.0127205	0.0213056	9.09546e-05	0.353848	0.000901983	0.0122205	0.00301672	0.163864	0.00272652	0.0578111	0.0363377	0.298607	0.00521418
44	0.257137	0.0276617	2.92163	0.997594	0.0860052	0.00566723	0.22782	0.0222466	0.76122	0.0310141	4.70148	0.0293595	0.0479335	0.0169827	0.435035	0.00378088	0.413533	0.00541397	0.27153	0.0122378	0.0360943	0.00062385	0.0106605	0.0222592	0.00500241	0.0951877	0.101678	0.0362727	0.0212616	0.00420104	0.0264059	0.0018756
45	0.244138	0.922997	0.552333	0.335242	0.157035	0.0287731	0.293605	0.0357316	0.0401035	0.329423	1.04203	0.142432	0.00664769	2.35115e-05	0.0160298	0.0385066	0.00130095	0.0197866	0.0128228	0.179534	0.106168	0.123867	0.00170146	0.102937	0.0397059	0.027561	0.0721427	0.00601859	0.00753321	0.0283912	0.122293	0.0110606
46	0.338015	0.738726	1.16259	0.00885239	0.000599624	0.00354188	0.68477	0.000801097	0.0230665	6.72348e-05	0.568568	0.00727193	0.0971918	0.0894581	0.0440991	0.320602	0.216977	0.0177692	0.348072	0.0208718	0.0465066	0.012836	0.00134855	0.0596721	0.00964467	0.0115796	0.0866406	0.000439004	0.00885976	0.0387856	0.0271756	0.000391133
47	0.00295998	0.0831583	0.690062	0.00411987	0.0125159	0.717689	0.380175	0.00277469	1.71419	1.02037	0.0110188	0.0300732	0.0350804	0.000119188	0.0800131	0.0344603	1.24725	0.618807	1.49847	0.13568	0.0232825	0.0174906	0.00151063	0.000955847	0.00990862	0.0147857	0.00363371	0.00337376	0.0183808	0.00115624	0.217277	0.000723887
48	0.432359	0.0118651	0.0120107	0.00152673	1.44307	0.152874	1.61343	0.0270373	0.0271954	0.0125217	0.67746	0.000681765	0.109041	0.0347854	0.5242	0.0192118	0.0127112	0.139699	0.128647	0.103741	0.0311942	0.0389881	0.118918	0.00775241	0.00761675	0.0234768	0.410435	0.0020594	0.130369	0.149771	0.0468123	0.0222757
49	0.823084	0.0228089	0.164011	0.129514	0.688305	0.487374	1.60552	0.0928671	0.0145617	0.0615956	0.0965999	0.206814	0.096111	0.0100785	0.0368268	0.0121281	0.0229901	0.016528	0.00116979	0.00420629	0.166283	0.15784	0.0242756	0.0257587	0.324642	0.221217	0.0802143	0.0539933	0.0861529	0.022835	0.260755	0.0102749
50	0.263216	0.080322	4.55695	0.0284663	0.161777	0.0820786	0.915332	0.0203143	1.86117	0.73698	0.0363838	0.0212476	0.0918177	0.00971436	1.04293e-19	0.00624254	0.0200875	0.0373501	0.398929	0.0176935	0.0980535	0.0374083	0.0159354	0.000334412	0.0930129	0.0240248	0.151649	0.016365	0.0491503	0.000125688	0.022051	0.00841372
51	1.91259	0.330388	4.37885	0.0658326	0.105947	0.00285882	1.35875	0.0237365	0.00835596	0.0483688	0.299704	0.0932319	1.13971	0.962518	0.99182	0.268879	0.00147973	0.0147271	0.143285	0.01035	0.00034232	0.00119477	0.00996378	2.73737e-05	0.00169672	0.0263179	0.000755493	0.00318717	0.0350959	0.0285837	0.000306497	0.011686
52	0.00145219	0.0785261	1.42652	0.00101159	0.0933661	0.0807219	1.29318	0.679603	0.169228	0.00650675	1.06885	0.00216207	0.246303	0.23752	0.000939657	0.0037977	0.0582847	0.252671	0.0228488	0.0420861	0.00551922	0.00206205	0.239144	0.011418	0.00251191	0.00130775	0.14062	0.00961972	0.00266588	0.00121211	0.250504	0.00856869
53	0.000385953	0.000253218	0.347921	0.0939182	0.232864	0.282719	1.55854	0.323494	0.838119	0.293495	3.88916	0.00079982	0.490046	0.000201275	0.469681	0.0616292	0.382348	0.0282185	0.854422	0.107121	0.00162545	0.067278	0.00188185	0.0266615	0.00273643	0.00133305	0.0184876	0.000525338	0.000659054	0.0106255	0.00479206	0.00114888
54	1.07804	0.350649	2.30736	0.353232	0.821935	0.921107	1.15197	0.638158	0.101665	0.0107278	2.01128	0.0589432	0.0309993	0.116885	0.0344085	0.0394979	0.207831	0.000710122	1.33763	0.0332827	0.000116026	0.024074	0.206099	0.0546285	0.0148932	0.00915516	0.0156241	0.00274945	0.00459892	0.0174568	0.0920477	0.00122172
55	0.821157	0.738835	2.26805	0.00250726	0.136161	0.000601538	0.0603081	0.218084	0.0417572	0.044725	0.656849	0.0199157	0.192376	0.00816323	0.0321927	0.178983	0.330093	0.399088	0.124019	0.0853686	0.0845795	0.0225076	0.101579	0.00524939	0.00690472	0.00148485	0.000485238	0.00438227	0.00344879	0.0109792	0.09647	0.0190701
56	1.15482	0.0525213	0.286097	0.0513273	0.0322874	0.249734	0.134831	0.116852	0.534035	0.267763	0.965788	0.351616	0.0301761	0.262068	0.0531593	0.00993267	0.314495	0.0322457	0.524348	0.0642401	0.0188409	0.0109078	0.0541054	0.000799948	0.238066	5.47797e-05	0.485986	0.0267179	0.00813795	0.0181024	0.00498071	0.00224111
57	0.00913885	0.529798	1.73935	0.341503	0.345832	0.124116	1.72479	0.0409852	0.0475195	0.00959669	1.2403	0.0117169	0.189918	0.00456164	0.00938643	0.00105219	0.0488749	0.00469369	0.158406	0.0554752	0.0837497	0.0430611	0.0344409	0.000111607	0.136083	0.0794923	6.50342e-05	0.00123036	0.00165317	0.0087504	0.000749829	0.00138271
58	0.399552	0.74633	0.545263	0.15252	0.14831	0.887206	0.532428	0.308988	9.59454	3.21771	7.59355	0.915495	0.135341	0.431111	1.38425e-05	0.785707	0.0328112	0.157452	0.00348984	0.115523	0.0348979	0.0145103	0.0905693	0.0413348	0.00890782	0.00206761	0.0484628	0.00156182	0.0027467	0.00621988	0.00371712	0.00239591
59	0.405443	0.116648	2.85087	0.150912	0.0711042	0.208052	0.392386	0.0676713	0.0745286	0.284011	1.98615	0.951668	1.1153	0.648788	0.491681	0.298965	0.0900907	0.271244	0.00760229	0.00857741	0.263204	0.0372816	0.327711	0.0240409	0.170502	0.0501761	0.2838	0.00181844	0.00217571	0.0143828	0.00777107	0.000197293
60	0.607788	1.44602	1.85669	1.08778	0.00735837	0.208179	0.420386	0.953333	1.7376	0.258689	0.737798	0.425049	0.0991536	0.151407	0.531138	0.148023	0.0257873	0.0202496	0.00274585	0.00210496	0.0413104	0.0104525	0.167739	0.00717852	0.000456818	0.00992925	0.0126016	0.000429419	0.0384448	0.00747872	0.218184	0.000542222
61	0.155337	0.54707	2.07706	0.432037	0.715362	0.529691	0.0217839	0.38343	2.72401	0.292485	1.30485	0.281969	0.191926	0.227906	0.138412	0.00645606	0.0543043	0.203602	0.000211355	0.0707853	0.394347	0.0515224	0.891102	0.046626	0.0244298	0.00358872	0.0606236	0.00207725	0.407599	0.101726	0.0306296	0.0487881
62	0.625787	0.298872	1.46699	0.205621	0.047385	0.699139	0.0280327	0.0878017	0.289107	0.167644	0.0171364	0.0017946	1.70923	0.00765618	1.77392	0.104255	0.011705	0.0380997	0.00209341	0.00330054	0.324902	0.0510779	0.127782	0.0225204	0.00313552	0.0377618	0.233448	0.00692573	0.0130296	0.00222297	0.0508612	0.0326614
63	3.42275	0.266516	2.77086	0.0288459	0.517211	0.0224862	0.107391	0.404431	5.88601e-05	0.059817	0.6095	0.0768461	0.147894	0.0781607	0.0290732	0.0176474	0.166168	0.290537	0.0923891	0.0487609	0.203815	0.0967827	0.0849513	0.00229604	0.124152	0.00204734	0.000941465	0.00208917	0.123686	0.000702617	0.00668844	0.00159524
64	0.272779	0.121661	0.0415076	0.0104791	2.84331	0.0592919	0.0638184	0.000548465	2.61085	0.581727	2.88819	0.362132	0.0961308	0.0264723	0.87289	0.244193	0.00361212	1.76208e-05	0.0457224	0.264581	0.0248042	0.0464129	7.14208e-05	0.00437218	0.1991	0.137255	0.0221223	0.00809652	0.0438611	0.00820981	0.141222	0.00119953
65	1.86641	2.48137	4.43392	1.20026	0.42592	0.183915	0.242995	0.596185	0.546244	0.00337055	2.09441	0.00494349	0.0341567	0.00511283	0.479493	0.0802525	0.402045	0.108047	0.173265	0.0349257	0.0149716	0.0164872	0.0214924	0.0664003	0.0213418	0.000727808	0.162506	0.0137561	0.00166024	0.0211071	0.0237404	0.000665434
66	0.379251	0.661765	1.00302	0.184028	0.006575	0.00997878	0.0572821	0.0992072	0.0570119	0.117481	2.26625	0.00340076	1.18844	0.661023	1.34458	0.322591	0.444469	0.260322	0.402298	0.808294	0.0156676	0.0356583	0.00445309	0.000464228	0.0435128	0.00695788	0.000114063	0.0421612	0.0270827	0.0147426	0.000508136	0.000205861
67	0.0281261	0.0164267	1.97526	0.00542707	0.0572879	0.0176445	0.170214	0.057833	0.150202	0.144324	0.202954	0.0456292	0.123669	0.00159042	0.43816	4.17964e-05	0.81963	0.615987	1.30575	0.0724939	0.0149442	0.0734331	0.0109481	0.0474229	0.122388	0.0156563	0.302446	0.000222086	0.0200481	0.00983002	0.019704	0.00843465
68	0.276698	0.758636	1.60447	0.505121	0.367031	0.0765221	1.10229	0.416327	0.343528	0.280059	0.390732	0.0534706	0.395766	0.15893	0.377298	0.205746	0.244722	0.0482798	0.243509	0.127998	0.00295892	0.0358909	0.036309	0.0676924	0.0426798	0.0380698	0.00870667	0.0110652	0.000363022	0.0176521	0.0436617	7.33211e-06
69	1.02963	0.52509	2.16132	0.150498	2.06174	1.43005	2.11037	0.260859	1.47633	2.8807	4.61313	1.45911	0.328139	0.405301	0.209586	0.0535795	0.0688863	0.00226742	0.140988	0.0621505	0.00985008	0.00144237	0.0168226	0.0911912	0.00787348	0.000377026	0.000624409	0.0233263	0.0196337	0.0118528	0.00538059	0.00137898
70	1.64498	0.996544	3.96905	0.510582	0.146785	0.0343673	0.00352968	0.0123307	0.102607	0.193726	1.2015	0.372328	0.480997	0.120955	0.68539	0.0663207	0.320815	0.224594	0.457391	0.0999718	0.0179731	0.00932374	0.165555	0.00726549	0.00998428	0.0582073	0.0288224	0.0243691	0.00228786	0.0165118	0.0681563	0.00139585
71	0.286144	0.0841108	1.00929	0.199091	0.372359	0.179688	0.00300781	0.0359407	0.0227242	0.0174253	0.00289952	0.201287	0.00923646	0.115276	0.449116	0.00115418	0.0574139	0.0553773	0.19225	0.00255515	0.0359363	0.0373248	0.159769	0.00487653	0.0200996	0.0430181	0.0309466	0.00438548	0.00601946	0.00819704	0.0143641	1.47383e-05
72	0.0245243	0.288142	1.73296	0.00384509	0.00182458	0.0367023	0.264431	0.188817	0.212826	0.117898	0.0108935	0.272472	0.0463817	0.0119965	0.251901	0.248886	0.084378	0.0511383	0.064195	0.139019	0.180182	5.55272e-06	0.14427	0.0744613	0.0193586	0.0261252	0.0680493	0.00429014	0.0847773	0.0277684	0.000257031	0.0291302
73	0.4985	0.115712	0.0323476	0.00628293	0.0011809	0.00674691	0.031492	0.0260137	0.132956	0.0187825	0.655985	0.0841073	1.06037	1.00338e-06	1.41575	0.137123	0.009337	0.323326	0.019711	0.0864673	0.00296153	0.00383079	0.0659997	0.122489	0.13035	0.0300269	0.016398	0.0133454	0.00784355	0.01167	0.363145	0.00100605
74	0.185621	0.118808	3.90911	0.0142199	0.170102	0.203757	0.41678	0.000160322	0.698503	0.0664679	2.11515	0.3336	0.396477	0.602828	0.447016	0.0767126	0.915873	0.286841	1.96441	0.267329	0.295624	0.373567	0.802763	0.327376	0.0384613	0.0483026	0.000452412	0.0145459	0.0105385	0.0104162	0.0130054	0.0488573
75	0.11735	0.149498	0.566725	0.182073	1.88753	1.47003	0.505123	0.819714	0.850032	0.575522	2.06494	0.684331	0.431945	0.0119099	0.0416334	0.00360466	0.575053	0.00178323	1.17233	0.000370155	0.0493016	0.0106793	0.00801738	0.0476601	0.0171255	0.0002659	0.00350715	0.000901402	0.0542734	0.00453517	0.226981	0.00441727
76	0.228406	0.106894	1.15241	0.32276	0.00281667	0.230169	0.134806	0.462129	0.108838	0.184225	0.0905429	0.0793454	2.43837	0.00981335	1.5476	0.00173988	0.288424	0.333111	0.000202457	0.0692293	0.0838437	0.192917	0.0783333	0.0127474	0.00171273	0.00352597	0.117674	0.00119579	0.00391825	0.00369204	0.169459	0.038999
77	0.0377779	0.0463751	1.69514	0.0129067	0.316609	1.11635	0.00527028	0.0989817	0.58827	0.132412	1.48823	0.000364671	2.19906	0.15805	0.360341	0.00138629	0.29686	0.000990236	0.0366497	0.0617195	0.17387	0.0619084	0.348691	0.01087	0.129945	0.0271962	0.059922	0.0172017	0.00268229	0.000606246	0.0186244	0.00691312
78	0.704755	0.891031	2.77718	0.437821	0.485152	0.0136823	0.813066	0.0153905	0.392325	0.469155	0.845273	1.1222	0.324605	0.147894	0.933094	0.214926	0.150361	0.0221335	0.190969	0.00306993	0.0182263	4.91215e-07	0.0150392	0.0797288	0.178011	0.0936284	0.140998	0.0142367	0.000221658	0.0198597	0.148345	0.00476128
79	0.718661	0.113292	10.7318	0.011514	2.61959	1.43204	1.16406	0.178481	0.22802	0.132954	0.00366477	0.0277093	1.36697	0.484277	0.600817	0.340889	0.587528	0.656992	0.257079	0.216519	0.0303877	0.016788	0.503837	0.00483734	0.067282	0.0218519	0.0231174	0.0206059	0.089403	0.0576467	0.0122865	0.054324
80	0.435169	0.0110608	5.53586	0.485831	0.0368317	1.28178e-05	0.523033	0.00176411	0.490438	0.120721	0.00432184	0.0283348	3.514	0.0356822	3.18089	0.0560424	0.189021	0.138619	0.098545	0.0221579	0.0118092	2.17005e-07	0.0277617	0.00109033	0.0208032	0.00730847	0.0188048	0.00235997	0.000445009	0.0306411	0.0158168	0.00502615
81	0.0030665	0.0731747	0.0515227	0.119551	0.398106	0.658388	1.45152	0.993002	0.45428	6.3189e-08	0.956351	0.00760557	0.00275053	0.000892273	0.671917	0.00230655	0.161917	0.0589482	0.378705	0.290043	0.144917	0.0194905	0.233431	0.0674238	0.0978321	0.0668682	0.00705069	0.000344586	0.000535258	2.02905e-05	0.315592	0.0352434
82	0.190591	0.0828949	0.932782	0.0308431	0.38208	0.0544799	0.0198268	0.0627456	2.48854	0.626651	1.40641	0.267157	0.166988	0.109553	0.0708192	0.360859	0.0709126	4.58839e-06	1.34669	0.0145815	0.000264397	0.0633685	0.182357	0.0165045	0.0279851	0.00985881	0.0308786	0.0293546	0.0237315	0.0165616	0.0857748	0.0376055
83	1.38612	0.929145	3.00333	0.651643	0.120137	0.0266938	0.482677	0.115227	0.511799	0.019346	0.00271801	0.314313	0.0408452	0.000218199	0.18065	0.0183134	0.269344	0.060424	0.330106	0.00601769	0.0727014	0.0118242	0.000346727	0.00706624	0.0280252	0.00400536	0.0520973	0.000165749	0.0047954	0.0039726	0.100198	1.38827e-06
84	2.37797	0.32193	4.35283	0.179012	0.757037	1.55041	0.42655	0.568493	0.323596	0.199828	2.85511	0.0515307	0.464573	0.224805	0.65586	0.00975839	0.029501	0.0307365	0.0455335	0.0264755	0.10643	0.0187543	9.15896e-08	0.000998099	0.00978535	0.027067	0.276087	0.0137217	0.00960894	0.0138225	0.10419	0.00339646
85	10.1422	4.10875	11.9466	2.64503	0.0840247	0.0322363	0.0143897	0.320448	0.578757	0.22051	0.911306	0.105108	0.0513851	0.380545	0.131026	0.767222	0.0538062	0.0782625	0.0286496	0.253467	0.0180986	0.00693718	0.0268822	0.00102466	0.185663	0.0481995	0.23078	0.0100757	0.000646661	0.00419741	0.0350126	0.0155805
86	1.61109	0.407989	6.13953	0.00909429	8.7405e-05	0.0866049	0.0242654	0.689922	1.31317	0.969663	3.66157	0.125513	0.371453	2.41936	0.0121726	0.58037	0.00995426	0.392083	0.348721	0.211989	0.0230991	0.0771752	0.223825	0.073401	0.111613	0.00473678	0.29011	2.00515e-05	0.02927	0.00609938	0.107836	0.00141447
87	0.00193561	0.214097	0.745157	0.225069	1.47117	0.703345	0.0401009	0.526056	0.195534	0.00202644	1.53432	0.0277383	0.691778	0.104213	0.287972	0.160597	0.278277	0.14961	0.138495	1.48497e-05	0.475632	0.227625	0.492144	0.142607	0.00137535	0.0130195	0.0301701	8.2869e-06	0.0114764	9.34299e-06	0.14	0.00948462
88	0.014791	0.272357	4.71605	0.000821394	0.535187	0.567704	3.43444	0.0177205	0.890413	0.418086	1.96843	0.040206	0.269219	0.746849	0.148227	0.437389	0.776175	0.320657	1.16748	3.36521e-05	0.116655	0.118135	0.0958541	0.00975807	0.00157642	0.000113011	0.0634786	0.0167824	0.00183666	2.29659e-06	0.0145836	0.000668801
89	0.000175307	0.0462474	0.00971572	0.042265	0.849785	0.0700133	1.78029	0.0498217	0.145104	0.61174	0.153441	0.0674136	2.49502	0.642563	3.06915	0.166289	0.167853	0.170798	0.755808	0.00467955	0.17282	0.134322	0.00413398	0.0395906	0.0261171	0.015086	0.000999825	0.00191646	0.00420512	0.0449001	0.0426544	0.00152683
90	0.0124503	0.0827216	3.15822	0.0345693	0.216003	0.025679	0.231348	0.011807	0.0127693	0.07925	0.0215204	0.331471	0.104611	0.38148	0.00133782	0.0230445	0.132429	0.000222259	0.193883	0.000684379	0.0304846	5.05679e-05	0.0241374	0.00985244	0.130883	0.0750332	0.565828	0.132351	0.106439	5.23334e-05	0.0583391	0.0108404
91	0.000983882	0.270979	1.16979	0.561507	0.385616	1.30475	1.02541	0.558083	1.25538	1.30172	0.00608548	0.110601	2.64968	0.611649	0.89729	0.554737	1.07613	0.110804	1.62514	0.00641662	0.0399242	0.053556	0.208108	0.0222032	0.0214478	0.0232561	0.0252981	0.0939145	0.00647209	0.00812339	0.275371	6.66178e-05
92	0.741446	0.210025	3.35788	0.237465	0.0750465	0.424017	0.361589	0.151695	1.15601	0.198044	0.0137655	0.00498917	0.537174	0.366876	0.767742	0.261176	0.19718	0.0932691	0.0107195	0.185185	0.623849	0.0493622	1.80438	0.00680226	0.0734896	0.0209117	0.144839	0.00539494	0.00165402	0.000344733	0.346976	0.0115894
93	3.23263	0.536433	7.88524	0.035184	0.257622	0.0655537	0.857405	0.108459	0.095392	0.00160193	1.05491	0.0618393	0.849032	0.106662	1.3618	0.263834	0.711464	0.486684	2.06797	0.434612	0.00434477	0.000160444	0.0224013	4.73544e-06	0.0196341	0.0188262	0.00167881	0.00205709	0.00869505	0.0185195	0.0801921	0.000135865
94	1.0152	0.542852	1.52094	0.0776634	0.902572	0.327734	0.730246	0.61672	0.0265304	0.835579	0.24157	0.108375	0.0736904	0.0590348	0.429633	0.346178	0.612378	1.67271	0.700901	0.530214	0.00399723	0.0116455	0.0690342	0.0255527	0.0013819	0.00740582	0.231009	0.0248301	0.000101106	0.0499609	0.0737187	0.0015603
95	0.0995728	0.000568606	0.20273	0.0386815	4.56584	0.576105	2.22734	0.200281	0.107634	0.122147	0.552732	0.0372231	1.77609	1.8088	1.96683	0.406949	0.0398064	0.00787758	0.348861	0.0854211	0.02067	0.00167547	0.319939	0.0340687	0.0270263	0.0234978	0.108315	0.00759785	0.0076686	0.0197804	0.0904713	0.00249883
96	0.00145085	0.0125021	2.83658	0.120576	0.000900512	0.207763	0.00256227	0.0287931	0.983764	0.838091	0.18816	0.203504	0.0905111	0.608502	1.46039	0.033122	8.84647e-06	0.000187071	0.111336	0.00662929	0.0468951	0.0200394	0.000701096	0.0536104	0.0261234	0.0143435	0.069933	1.29142e-05	0.143626	0.0901991	0.285663	0.038046
97	0.197009	0.301578	1.5306	0.271308	1.24078	0.0246648	0.208066	0.0111549	0.266484	0.0303601	2.23044	0.00460232	0.42521	0.542147	0.00116007	0.322802	0.293597	0.112934	0.110286	0.0212383	0.187777	0.00645219	0.0244992	0.00310814	0.00738003	0.00391717	0.391181	0.0193341	0.00851489	0.0114002	0.0922047	0.000211614
98	1.35583	0.780129	7.88836	0.601456	1.67892	0.997715	0.653159	0.0311619	0.164439	0.00130721	0.176246	0.0406957	0.0393827	0.104283	0.0281515	0.0143174	1.16646	1.09813	0.339391	0.437569	0.540724	0.0806813	0.465907	0.0349303	3.29793e-05	0.0491391	0.197669	0.0252592	0.0150038	0.0157203	0.00118538	0.0338805
99	0.453715	0.0123317	0.565677	0.0258821	0.00966686	0.0721295	0.328701	0.000236214	0.0517764	0.370824	2.31818	0.153962	1.22004	1.11468	1.84524	0.45227	0.0246745	0.0466692	1.63075	0.0766817	1.11075	0.349264	0.0606536	0.157175	0.0172957	0.00247915	0.510665	0.00041721	0.0538217	0.0479838	0.0129038	0.0243195
100	0.170782	0.181963	0.783689	0.140858	0.199152	0.0345247	0.64504	0.0102134	0.724808	0.543518	0.0617984	0.214292	2.20341	0.93592	1.42377	0.0226605	0.432721	0.112791	0.106959	0.0773521	0.043453	0.000462296	0.291304	0.0128248	0.120892	0.137363	0.429098	0.103554	0.00943905	0.00493957	0.114022	0.00962211
101	0.644895	0.00408387	0.00880201	0.11455	1.61621	0.0011636	1.09213	0.583962	1.26063	0.783478	2.13863	0.0907838	0.1	0.0411316	0.525382	0.0373714	0.785191	0.00636112	1.08089	0.000474022	0.00103564	0.0220122	0.235946	0.000941382	0.000734264	0.000173083	0.0203572	0.00251943	7.63879e-05	0.000515648	0.602742	0.00197834
102	4.29432	0.615974	12.4037	0.174251	0.187544	0.118311	0.540114	0.00290207	0.258271	0.319978	0.265198	0.0390577	0.000179349	0.378894	0.187355	0.178221	0.445133	0.268447	0.13213	0.213754	0.014716	0.00324358	0.336272	0.000472822	0.0748981	0.0634183	0.00141778	0.0141558	0.0413602	0.0736091	0.277287	0.0200524
103	0.457944	0.0575936	8.16015	0.0215272	0.0377565	0.579929	0.398189	0.000126765	0.183984	0.607468	0.63224	0.123516	0.167342	0.0792755	0.00765576	0.0361272	1.16405	0.591334	1.85163	0.309685	0.0014735	0.124927	0.00846796	0.0729302	0.287679	0.225902	0.096187	0.147153	0.0923481	0.0547153	0.294189	0.0358059
104	0.272971	0.00175247	0.407142	0.00160634	0.0499076	0.0019917	0.0919526	0.00024426	1.02662	1.39407	0.497463	0.695407	0.167728	0.031967	0.000831064	0.055279	0.00489962	0.00405373	0.0257288	0.00143811	0.137155	0.113507	1.14001	0.106523	0.0873104	0.0133979	0.0175434	0.000312993	0.0869954	0.0891743	0.00110175	0.00516966
105	0.545934	0.0399205	0.993164	0.00529641	0.037532	0.592369	0.024303	0.152989	0.0878878	0.0138744	0.0143429	0.0470796	0.0388214	0.160039	0.0842673	0.0217228	0.0132071	0.0773344	0.462128	0.0281192	0.0946689	0.0929569	0.267823	0.139644	0.015403	0.0173085	0.468876	0.01452	0.187678	0.0815259	0.0294339	0.052247
106	0.826056	0.0663708	0.618668	0.194337	0.00599622	0.0264329	1.09457	0.0818519	0.0795191	0.772686	0.163455	0.0875096	0.637331	0.15894	0.0294936	0.152675	0.0657691	0.0631434	0.0878384	0.00168923	0.000131087	0.0051746	0.172096	0.0535664	0.0400682	0.0299811	0.185854	0.00685129	0.00397484	0.000549852	0.150786	0.00953968
107	0.225407	0.00555855	0.328156	0.00481834	0.0022454	0.768731	0.0962988	0.22611	0.279717	0.0118644	0.590123	0.0188828	0.809416	0.168657	0.818683	0.211865	0.203541	0.166959	0.0531848	0.0502567	0.034499	0.000169675	0.22819	0.000981255	0.028539	0.065128	0.375186	0.0274054	0.117658	0.145081	0.0372857	0.0741306
108	1.16028	0.199185	9.3095	0.0430992	0.17365	0.304824	0.132565	0.0190422	0.467047	0.432999	0.573758	0.186616	1.65636	1.0037	2.57549e-05	0.0145259	0.547785	0.430274	0.213293	0.0533409	0.0356743	0.000859995	0.149642	0.000806314	0.169758	0.00975274	0.474461	0.0075049	0.345048	0.132953	0.0238597	0.00624756
109	0.797315	0.0123305	4.20282	0.00222191	0.499779	0.000147694	0.165921	0.00270603	0.00405039	0.311769	0.011399	0.00819077	0.267052	0.0687777	0.0589192	0.230261	0.718431	0.73567	0.00556831	0.0851132	1.02102	0.339887	0.453455	0.00171784	0.403772	0.0043923	0.674691	0.0314808	0.01234	0.0251328	0.00746793	0.019742
110	1.41353	0.0368962	0.439061	0.0901253	1.56639	2.12751	0.0595932	0.304845	0.00243509	0.065548	1.42022	0.0447439	0.000260446	0.105886	0.0884345	0.304706	0.0286558	0.00814864	0.0956747	0.0105265	0.27001	0.24421	0.418929	0.0335178	0.240399	0.0587377	1.00056	0.0397125	0.00130486	0.0185999	0.122985	0.0555535
111	2.02397	0.0936939	6.09993	0.0240157	1.09161	0.0715829	0.486252	0.0906354	0.00482814	0.266142	0.777826	3.69433e-05	2.06481	0.101416	1.34944	0.0208283	1.77327	0.639606	1.34944	0.205595	0.356312	0.359762	0.0543515	0.0810101	0.892482	0.555947	0.408554	0.0934452	0.053787	1.15044e-05	0.000208367	0.0103768
112	1.10025	0.115816	2.01737	0.107138	0.711703	0.153092	0.197862	0.46984	1.20605	0.468556	0.033673	0.0228832	2.00733	0.360375	0.605783	0.0410124	0.0018867	0.0577516	1.32521	0.0377476	0.00539425	0.000116673	0.0977958	0.0313996	0.148133	0.0855118	0.104674	0.0342409	0.00920284	0.0102713	0.0484652	0.000404303
113	1.22421	0.0344934	4.66643	0.19116	0.00217851	0.128925	0.194572	0.0163214	3.68954	0.916939	0.956686	0.43916	0.0112022	0.199377	0.674444	0.0072945	0.825242	0.473016	0.00105653	0.0194087	0.0538958	0.13856	0.0677472	0.130468	0.506515	0.185857	0.560266	0.00208515	0.029426	5.34832e-07	0.178443	0.0027648
114	1.13741	0.246215	0.574383	0.0017998	1.32467	0.135782	0.932384	0.0561766	2.95849	1.17507	1.46348	0.344758	4.16787	0.949877	2.82819	0.25509	0.0375919	0.00405009	0.0257444	0.0131266	0.0417293	0.0688377	0.103453	0.0548495	0.0382993	0.0282847	0.056982	0.0415274	0.114641	0.0526671	0.470534	0.00214821
115	1.50455	0.016855	2.15504	0.00381957	1.08072	0.957079	0.0441575	0.186537	0.498915	0.407843	0.338219	0.100374	1.347	0.145882	3.04876	0.109013	0.394942	0.349755	0.000120593	0.0506134	1.33935	0.542227	0.838508	0.354245	0.273687	0.111077	0.00823315	4.92223e-05	0.126366	0.0914942	0.0233876	0.034399
116	0.599764	0.598614	0.747238	0.39845	1.67166	1.99761	0.329938	0.901282	1.55523	2.02074	1.02268	0.051491	1.4162	2.02453	0.623247	0.0987555	0.0274687	0.094903	0.411505	0.0141131	0.000132043	0.194014	0.0861508	0.0455943	0.0203198	0.00107902	0.0365387	0.0113973	0.101885	0.161581	0.0247391	0.0634696
117	0.96164	0.206643	7.84411	0.55682	0.0252649	0.426609	0.636755	3.04276e-05	0.91357	0.669934	0.962759	0.0297341	0.767942	0.750776	0.126364	0.00391477	0.504487	0.573247	0.074827	0.00688862	1.1845	0.0258841	2.19083	0.0174883	0.188525	0.033008	0.598621	0.00643231	0.0512855	0.00939349	0.385256	0.0724655
118	0.674018	1.18754	1.15573	0.335747	0.479832	0.121726	0.421265	0.405768	0.0226377	0.0545314	0.170446	0.170604	0.126094	0.633919	1.10819	0.00193386	0.097042	0.0656911	0.0805471	0.011317	0.0676574	0.0642469	0.00424079	0.00114909	0.105677	0.0768861	0.214006	1.27995e-06	0.00876114	0.00305618	0.158783	0.00440766
119	15.5954	0.182383	20.061	0.34046	1.97015	3.57289	0.575731	1.737	0.270634	0.245013	0.338002	0.00693133	0.0387619	1.72349	0.0561923	0.0389549	0.279157	0.00486645	0.0036319	0.00509483	1.61642e-06	0.00105163	0.0394926	0.00435237	0.0465625	0.000549066	0.0170774	0.00118808	0.00113281	0.0448269	0.0430251	0.0199593
120	0.826286	0.290969	2.21638	0.0736118	0.12183	0.135547	0.0909029	0.032381	0.326103	0.0350597	0.0014057	0.0366414	0.180629	0.911853	0.0857359	0.50706	1.04403	0.405384	0.0779992	0.00313191	0.0198988	0.0213815	0.00274747	0.00131504	0.0548853	0.0166359	0.00479482	0.0155491	0.0184013	0.00223227	0.235573	0.0166048
121	1.24947	0.246777	0.000466981	0.0836429	2.63161	3.04066	0.666461	1.34864	2.73516	0.546219	0.0314192	0.0825762	0.669148	0.324817	1.79707	0.155105	0.430508	0.0027577	0.0169581	0.0159459	0.124121	0.00289194	0.331674	0.00395845	0.0197292	0.00197719	0.218776	0.0019173	0.00336651	0.0726822	0.000903478	0.0180375
122	2.10322	0.0284455	1.19176	0.125131	0.34809	0.58367	0.690274	0.0386835	0.42918	0.579466	0.00580358	0.000103151	0.316221	0.840045	0.942557	0.67627	0.394315	0.255612	0.690274	0.00138908	0.387672	0.00167056	0.690274	0.00394373	0.0341167	0.0313847	0.0058344	0.000923317	0.0396426	0.00283678	0.0094687	0.000638178
123	1.4576	0.303034	2.77863	0.258485	0.440525	1.04288e-07	0.454911	0.0397502	1.75353	0.394623	0.641204	0.0185501	0.535784	0.0387114	0.0938924	0.0517852	0.0225263	0.0700812	0.00329162	0.0151884	0.0108217	0.113206	0.186824	0.212921	0.462128	0.0771929	0.0203058	0.041483	0.0520552	0.0165087	9.36462e-05	7.86825e-06
124	1.67522	0.0893503	13.6631	0.0203373	10.6515	0.00736274	3.26206	0.0314645	0.981083	0.391261	0.38288	0.0257944	1.28262	1.64656	1.8037	0.522485	0.214019	0.191264	0.593937	0.000142236	0.209193	0.166431	0.593943	0.000474802	0.0745021	1.30425e-05	0.617866	0.00775781	0.111749	0.134529	0.0487956	0.000242903
125	0.932278	0.320974	8.27384	0.110143	0.447038	0.104859	0.144907	0.00810407	1.18488	0.548491	0.54849	0.0162716	0.00495631	0.163144	0.0890926	0.241917	0.696711	0.0043189	1.23588	0.0561771	0.0372846	0.0457908	0.490097	5.74612e-05	0.379845	0.0510473	0.060428	0.052256	0.000232598	0.00715306	0.0236373	0.00264198
126	2.13217	0.0247707	1.57741	0.0801126	0.297714	0.00143869	0.162728	0.444556	0.00316848	0.504848	0.0370533	0.0320663	0.139828	0.00294372	0.263692	0.0986073	1.65338	1.67248	1.62838	0.834251	0.0134543	0.0339333	0.000481281	0.0100913	0.13112	0.000868815	0.40657	0.0240256	0.00411951	0.00173742	0.149856	0.0333214
127	2.21993	0.0873888	1.7492	0.0327819	0.598986	0.00537147	0.0293845	0.359138	1.41619	0.452107	0.463014	0.161108	5.15982	1.13586	5.06834	0.157142	1.49251	0.208334	0.0221032	0.0303546	0.00911774	0.015108	0.127464	0.0110586	0.0200785	0.0286903	0.277341	0.0567345	0.185501	0.135436	0.0962917	0.012963
128	4.17963	1.82962	13.428	0.657119	1.21648	0.287956	0.360012	0.409877	0.630296	2.87071	0.422989	0.0711997	0.108976	0.137796	0.482047	0.380662	0.404516	0.0849398	0.422989	0.0218631	0.0354367	0.00157229	0.0988723	0.0132865	0.0148182	0.0211698	0.417635	0.0291346	0.0125543	1.62342e-07	0.537548	0.0249821
129	2.48313	0.280835	2.98037	0.367693	4.60032	1.1033	2.37584	0.505667	1.23859	0.0373046	0.0145454	0.00546054	2.67917	0.0280649	3.38558	0.425473	5.74766e-05	0.0486648	0.00552906	0.0768445	0.167442	0.157624	0.106042	0.14892	0.0111289	0.0155178	0.777297	0.0132604	0.197708	0.147169	0.0860683	0.00682018
130	3.14968	1.83649	2.25829	0.710395	0.650502	1.6008	0.273377	1.64989	1.51711	0.257255	0.348366	0.16052	9.77389	0.124978	0.348366	0.0322548	0.0850359	0.0159234	0.00238201	0.256242	1.04889	0.288544	0.348366	0.00410361	0.353288	0.0651815	0.51696	0.0199825	4.88093e-05	0.0310721	0.00187336	0.0345228
131	3.06375	0.190094	1.70027	0.186729	0.965635	0.00149585	0.707813	0.456937	0.310098	0.665088	1.01075	0.38793	0.255634	0.051353	0.0923816	0.374902	1.23477	0.233101	0.313768	0.113481	1.37522	0.224788	0.896101	0.0574324	0.00304792	0.0162961	0.0265247	0.00959238	0.0816921	0.0898274	0.0178124	0.0787844
132	2.97472	0.0389517	1.52482	0.128156	3.19859	1.75646	1.21622	0.8125	0.486062	0.28098	0.0161502	0.162801	0.00705869	1.09643	0.214557	0.439407	0.115073	0.647469	0.00220281	0.311339	0.683167	0.0668438	0.258045	0.0223059	0.00814903	0.00263631	0.169054	0.0316634	0.299015	0.165136	0.0283765	0.0055048
133	3.43634	0.219573	3.8486	0.0905893	0.634688	0.219736	0.25	0.0112248	0.404122	0.0230297	0.25	0.0809577	1.0759	2.45153	0.25	0.20543	0.266161	0.500641	1.02749	0.592717	0.0955921	0.167102	0.158863	0.106704	0.0346503	0.0311314	0.424825	0.116434	0.0128389	0.0413883	0.00417388	0.0812445
134	0.0399997	0.15997	0.323513	0.033129	0.603228	0.0363067	0.81	0.0404059	0.722935	0.25	0.81	0.0392949	0.0697372	0.077055	0.00155272	0.00365607	0.00786958	0.00623036	0.0352099	0.0208412	0.115073	0.0434284	0.199134	1.65886e-05	0.0641981	4.33546e-05	0.266611	0.0136477	0.011676	0.0114463	0.00362053	0.0033033
135	0.112457	0.0721718	0.635695	0.172776	0.189248	0.100127	0.00145316	0.168893	0.653999	0.28098	0.86504	0.00748032	0.117737	0.203642	0.121082	0.0928983	0.0733998	0.0328551	0.0197503	0.00349628	0.0421127	0.0151729	0.099091	8.84298e-05	0.0292647	0.00804418	0.865039	0.0004704	0.0026733	0.00185656	0.0297313	0.00357771
136	0.391059	0.109455	1.01548	0.0301273	0.529268	0.32519	0.0772541	0.137119	0.800855	0.170283	0.921889	0.130037	0.00400546	0.0352951	0.241482	0.031421	0.921889	0.0282836	0.921889	0.0189525	0.00545451	0.00154111	0.0712976	0.0218431	0.0141634	0.00404162	0.528574	9.68729e-05	0.0115974	0.0159606	0.00393699	0.00578318
137	0.24785	0.0653901	0.350292	0.00957093	0.760968	0.127617	0.26276	0.0308716	0.293679	0.348366	0.472782	0.00545425	0.000846584	9.66294e-05	0.0553637	0.00748146	0.0114558	0.000153989	0.0231436	2.17934e-05	0.0173547	0.00416369	0.0081121	0.00597405	0.00233421	0.00157997	0.353251	0.00335941	0.0117506	0.0239626	0.0244832	0.000898639
138	0.0221844	0.00829896	0.597794	0.0454625	0.308216	0.0372976	0.468247	0.125602	0.0331856	0.0148274	0.0796815	0.0790139	0.000130641	0.000812385	0.0304944	0.00416575	0.0284165	0.00593867	0.160147	0.000752682	0.0329589	0.0272184	0.04212	0.000579796	0.000728245	0.00409862	0.463542	0.000914354	0.000172509	0.00310169	0.0121139	0.00484887
139	0.00340003	0.00922776	0.178866	0.188714	0.000113091	0.050569	0.0241838	0.127837	1.03572	0.0224057	1.10329	0.045861	0.159464	0.0603387	0.0264346	0.00218427	0.348748	0.0788732	0.0708478	0.0248367	0.0234647	0.00553188	0.0597071	0.0089698	0.0182701	0.019813	0.799861	0.00383852	0.00736762	0.00800112	0.0205425	0.00329476
140	0.548088	0.463014	0.0128844	0.00352553	0.231097	0.540169	0.0848415	0.479883	0.0230397	0.00365688	0.0466903	0.0348351	0.36852	0.237836	0.41625	0.0380396	0.0508196	0.0383519	0.0177886	0.000731947	1.75082e-05	7.25171e-05	0.0309971	0.00212414	0.0255107	0.00961484	1.0067	0.00243347	0.00698024	0.000202532	0.00133865	0.00138707
141	0.451477	0.122419	0.00142869	0.0958619	0.0890097	0.117619	0.255824	0.000766592	0.0420713	0.0445827	0.0433848	0.0839701	0.064206	0.0559187	0.0232741	0.0035267	0.0132251	0.00866064	0.0704514	0.00127864	0.000577322	0.0198515	0.0586822	0.000174184	0.000189596	0.000821536	0.181903	0.00948035	0.03337	0.00645754	0.047888	0.00212625
142	0.0483779	0.0119876	0.363408	0.00154044	1.30097	0.504334	1.30097	0.0556453	0.00445496	0.00863709	0.202907	0.00353109	0.138559	0.00256336	0.0577263	0.0140985	0.295425	0.247846	0.306055	0.00297667	0.140345	0.190228	0.0255428	0.016119	0.00509192	0.00303442	0.414633	0.000228771	0.00192616	0.00494176	0.0943477	6.77794e-06
143	1.17424	0.00232559	0.19705	0.0418769	0.0352415	0.00639345	0.16999	0.00882214	0.708297	0.348359	0.643528	0.0245556	0.175532	0.10805	0.00977438	0.0129136	0.00807098	0.0632899	0.0483615	0.00694548	0.00397419	0.00116487	0.108174	0.0330906	0.0191186	0.026216	0.469072	0.0124241	0.0321011	0.00788868	5.05418e-06	0.00175911
144	0.427468	0.0888977	0.307197	0.530874	0.00578644	0.00440035	0.179138	0.0458854	0.325522	0.0485975	0.0542272	0.182246	0.0846808	0.0554194	0.012542	0.0558927	0.575379	0.0525779	0.428155	0.00242573	0.0215441	0.0106414	0.175721	0.00473879	0.00856668	0.00923481	0.242328	0.000596765	0.000288614	2.72008e-05	0.0250259	0.00586583
145	0.187593	0.172774	0.462162	0.0161031	0.677911	0.690274	1.4006	0.00261428	1.51494	0.0251917	1.51494	0.0110015	0.137671	0.0100418	0.00801887	0.00586331	0.0460135	0.0484995	0.111548	0.051776	0.00983852	0.00750045	0.0235507	0.00874525	0.0489986	0.0440749	0.118575	0.000406863	0.00715014	0.00128159	0.0662984	0.0051599
146	0.614219	0.100024	1.48521	1.57918e-05	0.3945	0.459644	0.78749	0.132858	0.0329798	0.0582894	0.224529	0.00326785	0.0543398	0.050961	3.65771e-06	0.03794	0.0173585	0.00411687	0.0235102	0.149363	0.0161736	0.00094995	0.108302	0.000357403	0.000198859	0.00238481	0.753014	0.00032564	0.0535639	0.0100044	0.239998	0.000322186
147	1.66662	0.00177728	0.0679262	0.0913878	0.0520543	0.0222694	0.020036	6.41807e-05	0.35872	0.341431	0.680049	0.0301647	0.437394	0.466976	0.0375008	0.000325911	0.0147424	0.0220818	0.0737802	0.0713147	0.0254688	0.00842153	0.257572	0.00848253	0.0154217	0.00563302	0.403508	0.000518771	0.020666	0.0333674	0.0421902	0.00337545
148	0.0390047	0.0057208	0.0200568	0.0394616	0.261941	0.135814	0.380316	0.0191063	1.70409	0.775643	1.74518	0.151974	0.0108189	0.0338105	0.0123643	0.0483077	0.000383596	0.0633375	0.0514621	0.00267806	0.0109523	6.31476e-05	0.151648	0.0196596	0.0119794	0.000270659	0.152117	2.38247e-07	0.00748958	0.00813461	0.00168436	0.00662978
149	0.0542852	0.790406	0.0715795	0.149599	0.423768	0.0817486	0.13452	0.0360509	0.114924	0.00227332	0.120485	0.00156941	0.0212702	0.0340993	0.0210014	0.0378162	0.407383	0.211584	0.394513	0.00903229	1.44777e-06	0.0150308	0.0852347	0.00543512	0.00463761	3.84911e-05	0.205283	2.47686e-05	0.00316748	0.00845836	0.0506498	0.00181489
150	0.237434	0.0111832	0.242417	0.00367201	0.00544383	0.269158	0.782899	0.1512	0.127088	0.0518948	0.00368634	0.00473797	0.00663948	0.00570167	0.0825574	0.0583304	0.110578	0.00086894	0.00428966	0.0345539	0.00222392	1.2256e-05	0.0365104	0.0020218	0.003562	0.0031984	0.236105	5.92664e-05	0.00770786	0.0043663	0.0109462	0.000344093
151	0.00756496	0.069873	0.0565924	0.0202017	1.34425	0.26185	1.99171	0.027141	0.126336	0.0726997	0.4149	0.000142926	0.0268727	0.0138001	0.000824768	0.00587342	0.0074922	0.0287747	0.0423512	0.0376602	0.00685108	0.00345892	0.143642	0.00139039	0.0130964	0.00786867	0.635499	0.0182954	0.0157044	0.00635623	0.059593	0.00325861
152	0.163918	0.0709459	3.7984e-06	0.0742951	0.0623896	0.0036199	0.02186	0.00587489	1.45384	0.531427	0.582717	0.00253117	0.00133201	0.0152329	9.76922e-05	0.00346728	0.0230232	0.00742637	0.000615038	0.220567	0.041084	0.0565236	0.0073442	0.00380294	0.0223137	0.00529837	0.239367	0.00409835	0.00939526	0.00985479	0.0275038	7.27647e-05
153	0.55764	0.376114	0.94745	0.495511	1.77405	0.173007	1.9029	2.75281e-05	0.47161	0.0918407	0.119893	0.120679	0.577465	0.104267	0.562479	0.0709013	0.0404547	0.0540786	0.322454	0.00974702	1.9516e-06	0.00533037	0.0998861	0.022693	0.00115611	0.0100268	0.400941	0.000766381	0.000187303	0.000203891	0.0630234	0.0083859
154	0.0610389	0.0492079	0.487667	0.000892823	0.0411515	0.288163	0.176946	0.0262981	0.041436	0.00396955	1.39566	0.0275623	0.000660805	0.117046	0.0283119	0.212595	0.165771	0.0154907	0.716444	0.00496523	0.136296	0.0457847	0.571648	0.0537957	0.0337828	0.00638194	1.00999	0.019925	0.00101325	7.20167e-05	0.0944587	0.000158414
155	0.499536	0.509028	1.13478	0.35226	0.0663481	0.163273	0.0865821	0.0699242	0.0150248	0.0304215	0.0016049	0.0832096	0.518855	1.32884e-05	0.0838484	0.000838127	0.000448934	0.012066	0.000381204	0.00596857	0.000104476	0.000236944	0.0365515	0.00780336	0.00444418	0.012679	0.368776	8.11896e-05	0.0115771	0.00823845	0.0356212	0.000666961
156	0.729554	1.86687	0.838799	0.996476	0.000389489	0.0124903	0.357977	0.0475785	0.00592309	0.000165021	0.27575	0.150905	0.370523	0.011417	0.147463	0.000751566	0.0332415	0.000273038	0.0203313	0.000409468	0.000878431	3.29152e-06	0.00908361	0.0396036	0.00513632	0.0104454	0.111003	0.009949	0.0174504	0.0013242	0.00177718	0.000155096
157	0.387965	0.0733241	1.22103	0.0327847	1.20656	0.250737	0.546361	0.0358704	1.29403	0.33209	0.963835	0.00390989	0.00373826	0.0001302	1.48617e-06	0.0520364	0.0488529	0.0565086	0.0131753	0.0028693	0.0354542	0.06766	0.000312852	0.0211982	0.0341905	0.0111757	0.0719178	0.00482329	0.00839255	0.00490902	0.00148716	0.00497223
158	0.162164	4.69519e-06	0.687118	0.165339	0.000503717	0.00607116	0.439048	0.0665666	0.116756	0.040166	0.127404	0.00348988	0.344886	0.066983	0.287516	0.000706306	0.0245069	0.0665554	0.0765704	0.000842027	6.36447e-07	0.00107083	0.0560561	0.00854555	0.000424834	0.00218413	0.2286	0.0388766	0.0416004	0.0243565	0.0877539	0.000851059
159	0.235485	0.198369	0.899272	0.07497	0.394404	0.00344139	1.07109	0.0410879	0.0248404	0.0563796	0.364729	0.0592308	0.660176	0.0271662	0.416219	0.19456	0.00143465	0.0202349	0.254201	0.0911827	0.00491744	0.00457808	0.0136971	0.0255279	0.144535	0.0114072	0.659301	0.00156676	0.0208384	0.00696785	0.0839484	0.000226982
160	0.211821	0.0988077	0.0320804	0.0257524	0.168156	0.305934	0.327493	0.000146309	0.000241007	0.0582316	0.219837	0.00209089	0.25869	0.00629952	0.034228	0.0821363	0.00495933	0.000131056	0.0496914	0.116271	0.000123181	0.00182445	0.0404979	0.00193047	0.0146514	0.0149239	0.242228	0.000397072	0.0136397	0.00107171	0.0190457	0.00109493
161	0.0416475	0.00015562	0.0382797	0.00498898	0.397316	0.151129	0.453888	0.141191	3.28522	0.832807	1.64141	0.536629	1.51495	0.821642	0.347378	0.0694038	0.00391224	0.0219897	0.0622153	0.10697	0.364948	0.31183	0.13278	0.115628	0.0177372	0.000718875	0.119313	0.000796217	0.0249879	0.0183602	0.0024797	0.00739954
162	0.00694179	0.0131301	0.0207261	0.00136478	0.0840675	0.0136025	0.0151716	0.0600398	0.0631024	0.00629784	0.141384	0.0468843	0.237678	0.00646887	0.16534	0.000608415	0.761739	0.843004	0.801871	0.068054	0.134436	0.024501	0.524913	0.17728	0.00290988	0.00482809	0.0404064	0.00260937	0.000392642	0.0120834	0.0439579	0.00807175
163	1.87208	2.64624	0.583354	0.635282	0.997773	0.0468219	1.36059	0.00212677	0.084901	0.0873645	4.63085e-05	0.361351	0.71513	0.164778	0.336961	0.0901967	0.0390074	0.0201872	0.105943	0.00036809	0.0241167	0.00746536	0.229899	0.00046705	0.0677156	0.0142559	0.0082758	0.0239703	0.104559	0.00310067	0.477851	5.44313e-07
164	0.408477	0.250108	8.30698e-23	0.21233	0.130156	0.0385303	8.37959e-23	0.0677164	0.0403219	0.294682	8.38447e-23	0.29481	0.0553833	0.0140074	0.00671945	0.00842595	0.0434464	0.0340132	8.38488e-23	0.000346129	0.19713	0.0296673	8.29201e-23	0.00210833	0.196288	0.00307287	8.10504e-23	0.00382554	0.0146917	0.0014693	8.10504e-23	0.000200983
165	1.71635	0.8058	0.403979	0.208007	1.18487	0.186923	0.708153	0.167494	1.35948	1.43408	0.478356	0.80646	0.00582663	0.0430546	0.000567433	0.165175	0.286879	0.13668	0.0112206	0.0743733	0.103628	0.0653538	0.00122659	0.0104014	0.000872363	0.00159796	0.303053	0.00730144	0.0588398	0.0189723	0.00243254	0.0200872
166	0.039558	0.0152124	0.020717	0.0095678	0.0360584	0.0568459	0.000743148	0.00209822	1.48696	0.0375839	3.46856	0.0833317	0.0539738	0.00188632	0.0597031	0.0296323	0.0484884	3.15659e-05	0.000224806	0.0426002	0.127885	0.0111303	0.72231	0.00770866	0.0116193	0.0265359	0.302429	1.06866e-06	0.000121086	0.00012832	0.00743827	0.026932
167	0.387846	0.446946	0.109128	0.0652725	0.273616	0.601688	0.048639	0.380825	0.13224	0.0246918	0.427446	0.000431645	0.00742637	0.219635	0.03343	0.209371	0.0411095	0.0166604	0.294395	0.0793124	0.00236469	0.00887513	0.15958	0.0403723	0.0223903	0.000602376	0.090234	0.000677153	0.0675498	0.0563893	0.00118484	0.0215127
168	0.00127416	0.396804	0.0880182	0.627665	0.0256714	0.123763	0.239985	0.0600692	0.250986	0.0062558	0.155687	0.00586665	0.00518641	0.0250363	0.002006	0.236652	0.120662	0.00364842	0.299229	0.00202028	0.0245949	0.000102995	0.000466459	0.0228873	0.0584631	0.0288617	0.288691	0.0166314	0.0103283	0.0101058	0.0554938	0.00372254
169	2.43981e-05	0.239104	0.372476	0.0146516	0.175296	0.261259	0.627389	0.086622	0.0619386	0.0323844	0.0875793	0.126748	0.394503	0.203031	0.101896	0.0023055	0.865032	0.265875	1.34489	0.0492977	0.00256373	0.000601291	0.000142805	0.000128874	0.124242	0.0441145	0.00649518	0.0438636	0.00537385	0.00910245	0.0269715	0.00506417
170	0.763234	1.51973	0.517018	0.47895	0.0672578	0.0695019	0.670508	0.000191226	0.0671712	0.117641	0.352599	0.0206152	0.166919	0.25355	0.0621328	0.277978	0.369851	0.000958121	0.566457	0.0170016	0.020154	0.000275483	0.312506	0.0154205	0.00062185	0.00554466	0.0646586	0.00364585	0.0640309	0.011176	0.0546921	0.0166539
171	0.0995905	0.0194219	1.99586	0.112018	3.80469	2.60107	4.05129	0.584944	0.0307047	0.00865182	1.01933	0.0147072	0.0668427	0.177792	0.00396079	0.126606	0.00997504	0.0938415	0.451175	0.0394628	0.0561557	0.0987255	0.0800525	0.0261824	0.0676794	0.0852275	0.102097	0.0406746	0.0211888	0.00807507	0.0270939	0.00605868
172	0.046734	0.00662298	3.04111e-05	0.173047	1.49597	0.603348	2.49971	0.0376631	0.768932	0.0783013	0.739419	0.129943	1.67531e-05	0.0514269	0.0163029	0.0206081	0.00613257	0.000576151	0.00273419	0.0382863	0.0236845	7.8656e-05	0.00423783	0.0645619	0.00573832	0.0518883	0.325662	0.000752425	0.0325753	0.0074496	0.32422	0.000109852
173	2.15732	0.234865	2.11662	0.117692	1.10068	0.936382	1.57531	0.061301	1.34169e-05	0.000651747	0.208611	0.135763	7.227e-05	0.265989	0.0147141	0.12087	0.0185767	0.0741426	0.149559	0.00864771	0.0157255	0.00599687	0.000442431	0.00257971	0.0305462	0.024724	0.41894	0.000310797	0.0188945	0.0203671	0.0340939	2.05978e-05
174	0.335463	0.0912982	0.000824522	0.0501393	0.415639	0.025504	1.75588	0.00682198	0.108559	0.0320548	0.0639204	4.82324e-05	0.357863	0.659586	0.0536598	0.320961	0.0109518	0.000262174	0.318644	0.00934631	0.0239102	0.0804379	0.0603659	0.0388218	0.000432317	0.00147148	0.00872599	0.00240158	0.0757716	0.0365564	0.160302	0.0110712
175	2.42506	0.211247	1.35783	0.00375881	1.69557	1.44926	2.33581	0.108264	0.00472455	0.063658	0.044093	0.0928248	0.00194357	0.0054026	0.130726	0.0564512	0.291243	0.264211	0.0408065	1.51329e-05	0.0285733	0.000103881	0.242066	6.68261e-05	0.041586	0.0267829	0.0237726	0.00367772	0.0186889	0.0026667	0.00106105	0.00421774
176	0.270475	0.448283	0.00107335	0.354247	0.200953	0.0507868	0.896655	0.000859623	0.00665376	0.000344784	0.548073	0.00125288	1.03477	1.10441	0.0835544	0.409603	0.0649518	0.0635323	0.365463	0.00709154	0.00532583	0.00382889	0.0035277	0.00166072	0.0207026	0.0723395	0.440705	0.0122003	0.00605135	0.000168833	0.162505	0.00890141
177	0.00285346	0.376832	0.0119689	0.0155933	0.111547	0.879952	0.175114	0.398347	0.0687654	0.0554854	0.0143447	0.118092	0.0337719	0.0748361	0.0285035	0.119772	0.185561	0.245392	0.0516837	0.0799752	0.0465721	0.000551206	0.208477	0.000412738	0.0696929	0.0354574	1.00609	0.00534752	2.82083e-06	0.0126768	0.0530603	0.00163537
178	1.00053	0.277981	2.58378	0.645673	0.744386	0.279708	0.369588	0.362565	0.00269682	0.0713869	1.33733	0.113099	0.0201445	0.0578009	0.000141134	0.60098	0.361182	0.134496	0.950495	0.166645	0.00858644	0.0120459	0.0321098	1.77498e-05	0.0272999	0.00793023	0.689257	0.000337499	0.0125745	0.0166438	0.00417511	0.00348919
179	0.0022912	0.269668	0.500199	0.783492	0.866425	0.0080503	1.40835	0.17583	0.981279	0.262513	0.643338	0.0285992	0.881975	0.383284	0.845066	0.00253516	0.175413	0.118064	0.0505129	0.0329876	0.0311856	0.0101803	0.0779419	0.0206378	0.11019	0.0953626	0.137039	0.0084129	0.0629106	0.00545335	0.000154261	0.00814551
180	0.644973	0.22714	0.376922	0.0828553	0.0954725	0.0289827	0.484962	0.344353	0.314537	0.771875	0.117709	0.023205	0.00116043	0.0121032	0.0010182	0.0866952	0.00788806	0.0727108	0.00663278	0.0766028	0.00186879	0.00442117	0.2028	0.0349951	0.0104451	0.0092141	0.412671	0.00340771	0.00721424	0.00761621	0.00646412	0.000169657
181	1.87361	0.755794	1.78514	0.151932	0.0469904	0.0152067	0.760715	0.0506965	0.0725615	0.0654274	0.0977495	0.188409	1.19096	0.148086	0.425901	0.485986	0.0445249	0.00192346	0.0218008	0.00201704	0.0522467	7.9605e-05	0.00832079	0.0420076	0.00187507	0.000289352	0.900567	0.0032135	0.0957707	0.104763	0.00206942	0.0373236
182	0.363853	0.0619216	0.840702	0.0160206	0.210326	0.474391	0.308257	0.031012	0.0499376	0.164851	1.37925	0.30972	0.441804	0.501899	0.563909	0.0583283	0.148945	0.345942	0.000479313	0.389114	0.00189182	0.000335943	0.0801767	0.00273347	0.196167	0.0721908	0.0347021	0.000537466	0.00289648	0.00293514	0.0510896	0.0201387
183	0.950937	0.0927671	0.259196	0.0236284	0.0475331	0.00595351	0.777268	0.450797	0.149372	0.256051	0.49086	0.0516198	0.276059	1.0044	0.0372663	0.249485	1.85377e-05	0.00866801	0.0106126	0.0196443	0.0782383	0.0384485	0.00857032	0.0136033	0.003788	5.997e-05	0.110567	0.00217516	0.00931397	0.00429693	0.00677315	0.00266887
184	1.19114	0.430706	0.251274	0.0153857	0.161455	0.0422112	1.41218	0.0385556	0.114607	0.0927099	0.177553	0.0745335	0.679657	1.19474	1.04293e-19	0.245917	0.0653546	0.114921	0.0319036	0.0256222	0.109112	0.0680942	0.0572931	0.00614456	0.0606884	0.00130664	0.595635	0.0187912	0.118422	0.0755105	0.00109393	0.00528092
185	0.00118158	0.0588616	0.404736	0.0235145	0.00697162	0.127867	1.19583	0.244143	0.510691	0.272844	0.00491077	0.0692665	0.378057	0.189988	0.00456473	0.144079	0.00328822	0.00570359	0.101216	0.0133605	0.047981	0.000309187	0.0116554	0.00434944	0.0192274	0.0220089	0.0018589	0.0030422	0.00687976	0.003472	0.0146009	0.000115054
186	1.46997	0.0852756	2.49541	0.123439	0.769707	1.40639	0.0257458	1.38245	0.00027405	0.00877792	0.0625975	0.711907	0.625419	0.000674252	0.111022	0.201093	0.0502901	0.379396	0.367757	0.410283	0.0343153	0.000234257	0.201432	0.0218249	0.210024	0.0157321	1.40689	0.0233565	0.000818395	0.00303776	0.0930119	0.0038755
187	0.000248908	0.0890246	1.2871	0.0155655	0.63113	0.0551105	1.23346	0.178881	0.0157496	0.106024	0.373106	0.128913	0.305759	0.659342	0.179149	0.204799	0.470208	8.16201e-05	0.954396	0.0280423	0.00810182	0.00933753	0.0417876	8.09226e-06	0.00301692	0.00145894	0.126156	0.0156574	0.0307236	5.5118e-05	0.423067	0.0194772
188	0.00825795	0.0422052	0.000598101	0.504963	0.331946	0.0855924	1.37069	0.308634	1.45385	0.00903642	2.60002	0.0128402	0.0322067	0.0475069	0.108496	0.139284	0.051507	0.024076	0.262157	0.00219952	0.117919	0.127483	0.0319616	0.0404541	0.00497465	0.0344613	0.16388	0.000766019	0.100706	0.0168152	0.376386	0.0113205
189	0.345283	0.454112	0.0712909	0.0871164	0.00176245	0.0292206	0.800542	0.140178	0.142441	0.0124728	0.00329749	0.00306436	0.22005	0.0832568	0.566187	0.0311042	0.369052	0.427902	0.624996	0.00369162	0.0176344	0.00355456	0.377221	0.0359002	0.0393226	0.0267466	0.284112	0.00801069	0.0695497	0.0199433	0.0308242	0.000423171
190	0.531841	0.00693621	0.00957793	0.134636	0.0230572	0.000402172	0.533768	0.000120757	1.0199	0.00751497	1.64541	0.00592972	0.272944	0.0192417	0.527639	0.00519434	0.504578	0.152366	0.312306	0.102493	0.0908719	0.0211789	0.188788	0.0183743	0.0277248	0.00877688	0.00849913	0.0420381	0.0024286	0.000149753	0.0293189	0.0076493
191	0.167215	0.139741	0.527373	0.886875	1.58956	0.582724	0.314391	0.282744	0.150306	0.0027582	1.00276	0.0390987	0.188363	0.166795	0.037987	0.00763924	0.0841096	0.0307312	0.0506909	0.0407397	0.0576448	0.107547	0.218638	0.199682	0.0253437	0.00293532	0.475188	0.000170793	0.0466533	0.0261064	0.025069	0.00255086
192	5.52843	0.11402	2.23141	0.00840234	1.49253	0.843577	0.0313545	1.23017	0.000947109	0.00677655	0.443323	0.0103554	0.141784	0.377689	0.0020483	0.185186	0.0557342	0.00142574	0.908451	0.000418177	0.109773	0.0664103	0.169731	0.00120838	0.0662335	0.0256098	0.160481	0.00553617	0.00673867	0.000201225	0.064108	0.000326982
193	0.988212	0.289921	0.832704	0.0754952	0.010871	0.221438	0.281383	1.13485	0.156978	0.0295703	0.616337	0.13037	0.401345	1.38908	0.527978	0.0864478	0.167273	0.547718	0.011965	0.556304	0.114702	0.121294	0.175493	0.00556877	0.173301	0.057074	0.00938925	0.0277751	0.152761	0.10469	0.00228979	0.00732614
194	1.19198	0.948812	0.16894	0.730903	2.19909	1.85116	0.932346	1.27284	0.0056329	4.35069e-05	0.0477212	0.162379	0.309877	0.0465222	0.251932	0.0150165	0.273051	0.0515418	0.183478	0.00875985	0.0374503	8.24466e-05	0.0476934	0.00872223	0.00263831	0.00112985	0.0838253	0.0150091	0.0363488	0.0163821	0.0162255	0.00129079
195	0.214837	0.0662834	0.0966677	0.000139099	0.210929	0.0582952	3.0961	0.286442	0.774815	0.81129	1.24357	0.175037	0.278167	0.00893096	0.0223087	0.0761616	0.00120984	0.029398	0.497498	0.0378703	0.00732401	0.0101508	0.048639	0.0143411	0.0543404	0.00660141	0.649598	5.73174e-05	0.0864384	0.0853002	0.0108795	0.0213591
196	0.0213391	0.000225839	0.175583	0.0756817	0.00322474	0.274045	0.652163	1.73133	2.31831	0.29343	0.25051	0.127076	0.00105996	0.0377321	0.121558	0.0130255	0.815587	0.447279	0.81388	0.116375	0.16234	0.0678585	0.00838194	0.073187	0.323745	0.156465	1.05314	0.0281851	0.00077046	0.00154415	0.00242335	0.000290653
197	0.693404	1.52666	4.40746	0.155606	0.0995922	0.0100149	0.271986	0.545066	1.25107	1.0793	0.0125333	0.249633	0.0727124	0.212557	0.0916696	0.0205443	0.896651	0.534315	0.481573	0.300438	0.0196156	0.014204	0.140826	0.00470038	0.0405072	0.0168802	0.207553	0.00194638	0.0232691	2.8777e-05	0.00606997	0.00275205
198	0.311335	0.104006	0.986539	0.977872	0.104619	0.0866435	1.51198	0.103484	0.425527	0.216251	0.01078	0.816203	1.55634	0.894598	0.0331879	0.209671	0.730329	0.00119804	0.549163	0.000351049	0.207364	0.0125234	0.0647681	0.00186822	0.017321	0.0635419	0.364487	0.0243064	0.0509552	0.000987957	0.14525	0.000104785
199	0.592328	0.236215	0.0530168	0.268026	0.00408834	0.00581193	0.415211	0.065542	0.316828	0.0271594	1.8224	0.0154486	0.549509	0.119737	0.0530888	0.0713339	0.0944702	0.00034048	0.100359	0.000222562	0.00115341	0.00787173	0.0544224	0.0101863	0.173227	0.0608188	0.135893	0.0157953	0.0147386	0.0136979	0.0968429	0.00214448
200	0.197596	0.340646	0.122521	0.0190122	0.0565416	0.00478779	0.915987	0.0912072	0.0539286	0.0954993	0.39207	0.0254694	0.115514	0.684683	0.469852	0.0502053	0.205152	0.0460023	0.586023	0.0662765	0.500061	0.350027	0.477272	0.102066	0.00384807	0.00209238	0.158701	0.00231191	0.00371921	0.00289416	0.00884409	0.000289021
201	0.0233288	0.177234	0.562889	1.41338	0.0823542	0.230739	1.59747	0.0915971	3.95347	1.35766	2.00925	1.24404	0.260941	0.0535802	0.639467	0.183306	0.0446099	0.0985484	0.336235	0.17921	0.00661736	0.00103387	0.0045601	0.000622971	0.00562382	0.0245628	0.0991427	0.0651385	0.000716825	0.00336943	0.18418	0.00413665
202	0.862079	0.44407	0.978068	1.53654	0.0343107	0.00205586	1.42858	0.0118393	0.0490067	0.118345	0.914541	0.123209	0.0586419	0.176853	0.268366	0.0100842	0.0920034	0.11818	0.0618537	0.631652	0.0637103	0.035344	0.0228251	0.00078946	0.401703	0.149674	0.00125985	0.046308	0.0399416	0.053496	0.000580863	0.0121705
203	0.000138831	0.880592	0.00700773	0.225302	0.50799	0.0123542	0.20103	0.717235	0.645296	0.29525	2.70892	0.17013	0.149118	0.0287906	0.52679	0.000628529	0.180154	0.351626	1.04067	0.592202	0.0114164	0.00819549	0.0378735	0.0381953	0.00428505	0.000147563	0.0687852	0.00147804	0.01433	0.0108534	0.00708803	4.49538e-05
204	0.000122602	0.0145169	0.137824	0.151339	0.0997065	0.427429	0.832968	0.290079	0.111318	0.266712	3.79111	0.0657555	0.0805343	0.165704	0.0135167	0.352405	0.169219	0.252353	0.0104756	0.00382088	0.000965599	0.00929599	0.0142998	0.0011781	0.00803401	0.00845594	0.186595	0.00169072	0.0704395	0.0639451	0.00246006	0.029778
205	0.174178	1.09372	0.149134	0.869126	0.434954	0.000135707	0.000218788	0.022625	1.71207	1.23284	0.604981	0.871311	0.216318	0.432085	0.194691	0.00245192	2.25992	0.563298	5.24328	0.326822	0.0862327	0.128296	0.00917691	0.0189381	0.0211887	0.000308053	0.829248	0.00541303	0.0160095	0.00517736	0.0488086	5.42635e-05
206	0.547525	0.962958	0.131842	0.0569283	0.331481	0.00108895	1.83918	0.0293031	0.961553	0.434325	0.116038	0.763236	0.891908	0.138223	0.0599245	0.163661	0.0346694	0.0215582	0.274357	0.0139074	0.000504703	0.0106648	0.192229	0.00375668	0.000497261	0.00532333	0.419896	0.00229761	0.0211233	0.00312252	0.0540572	0.0170518
207	0.00200592	0.271289	0.0199747	1.09735	0.0675878	0.570042	0.208843	0.783065	0.0115828	0.0238477	0.00180053	0.0455017	0.808435	0.00851615	1.48017	0.529984	0.454097	0.116814	0.054981	0.0051929	0.224655	0.260924	0.0391746	0.152848	0.0132744	0.0627654	0.209269	0.0305168	0.27514	0.0171719	0.289952	0.00163612
208	0.200104	0.560184	0.550044	0.0464323	1.31706	0.0821406	2.54612	0.0941874	0.854146	1.56312	0.0021983	1.40737	1.83819	0.190022	1.58115	0.257287	0.0535394	0.0246775	0.57493	0.0016975	0.0019961	0.0331841	0.0982898	0.00858765	0.219658	0.177108	0.000325514	0.0413902	0.228562	0.0197871	0.39714	0.0875403
209	0.34397	0.205543	0.0387367	0.126157	0.0641897	0.00279901	0.940594	0.0108804	0.130757	0.000832497	1.77735	0.0309074	0.376589	0.0408846	0.0631489	0.163559	0.000619938	0.00424616	0.00181877	0.0593128	1.11775	0.609696	1.43004	0.212923	0.144337	0.041336	0.738195	0.00522618	0.000419913	4.27414e-05	0.282395	0.0021316
210	0.121912	0.384059	1.47805	0.0860292	0.132411	0.0101865	1.95767	0.0531912	0.300951	0.044398	0.207297	0.0156089	0.392694	0.211302	0.892077	0.469284	0.0292597	0.0512853	0.0462485	0.166824	0.016103	3.53205e-05	0.0622268	0.0826886	0.0126311	0.0126487	0.00182208	0.031003	0.00129002	0.0177448	0.053971	0.000105071
211	2.65493	0.0171081	2.90883	0.0142599	0.403154	0.142669	4.60751	0.165096	0.0386557	0.0735301	2.93234	0.0598076	0.00589732	0.237673	0.838566	0.000310384	0.17259	0.234757	1.11859	0.127322	0.226928	0.0802901	0.111301	0.00216912	0.00949902	0.000329153	0.0361792	0.072242	0.0439001	0.0560243	0.00029616	0.0129991
212	0.0971768	0.036673	0.0488976	0.105387	0.116616	0.00257663	1.94837	0.00353161	1.46476	1.42483	2.175	0.726754	0.0461752	0.558353	0.104755	0.396097	0.509918	0.0225633	1.165	0.0218545	0.0169227	0.0142866	0.0493193	0.013279	0.324726	0.138179	1.71098	0.0157248	0.0160391	0.0153273	0.00563359	1.58683e-06
213	0.0972618	0.434132	0.858689	0.760558	1.61129	1.0636	8.47266e-05	0.441181	0.200277	0.320547	0.652871	0.84067	0.174621	0.359104	0.843575	0.0388338	0.0204096	0.0715159	9.9765e-05	0.0110344	0.0987419	0.108916	0.0579056	0.0276429	0.0204064	0.0228864	0.274363	0.010402	0.040826	0.032469	0.0401553	0.000194446
214	0.000669811	0.311593	0.137843	0.155032	1.33578	0.746719	1.5342	0.278228	0.0107284	0.376664	0.031384	0.0812134	3.04301	0.893452	2.73695	0.163367	0.175208	0.0279715	0.342976	0.104533	0.0608843	0.000360306	0.0180542	0.0197104	0.123573	0.00771796	0.876561	0.015273	0.0128107	0.000249749	3.18897e-07	0.000129441
215	1.27274	0.314993	0.108681	0.364871	1.07867	1.21361	1.48601	0.794282	0.171204	0.380827	0.808551	0.0387256	0.720554	0.114223	1.01571	0.116571	0.000730491	0.122318	0.00989461	2.0078e-05	0.036848	0.00827758	0.305172	0.000461271	0.0415095	0.0171199	0.000928044	0.0580696	0.2324	0.10056	0.601127	0.069384
216	0.0633376	1.59426	4.13648	0.822924	1.36057	0.0343107	3.29575	0.0372074	0.124658	0.103542	0.00194554	0.119856	0.167983	0.127201	7.66489e-05	0.108107	0.281698	0.000757536	0.131781	0.000279732	0.0245117	0.19933	0.00235445	0.00147121	0.167194	0.0925299	0.995212	0.0631427	0.00176765	0.0015415	0.0451288	0.0131122
217	1.34727	0.0923648	0.28373	0.125198	1.13533	0.0654802	5.83493	0.0553544	0.502285	0.342096	0.000115332	0.0747059	0.0667849	0.185763	0.178772	0.209605	0.30093	0.0823333	0.962597	0.0996245	9.48087e-08	0.00135328	0.0916232	0.0107371	0.0399934	0.00764279	0.629555	0.000949793	0.120273	0.0155595	0.47193	7.19644e-05
218	0.0347209	0.230105	0.0571342	0.00976381	0.735764	1.54779	3.31089	0.308953	0.852491	0.516529	4.11018	0.143957	2.25818	1.60334	0.108812	0.197686	0.745097	0.464951	0.442261	0.707188	0.311405	0.187872	0.369846	0.0890857	0.00116429	0.0291082	0.0409518	0.000582255	0.1512	0.0515306	0.843485	0.00178228
219	0.0369332	0.0156128	0.686195	0.0240365	0.0143404	0.152229	0.0482884	0.488165	0.00289911	0.0577742	0.67729	0.0273015	0.0617546	0.020162	0.393	0.0148341	0.00620523	0.0200719	0.0553823	0.0151035	0.720679	0.103042	0.737256	0.0574665	0.0019047	0.0195565	0.679098	0.000177866	0.0561893	0.017566	0.201625	0.00211747
220	1.41331	0.465709	1.11722	0.601848	0.00532062	0.0297283	1.20773	0.0219749	1.68505	0.0737004	0.111206	0.24822	0.335507	0.00331114	0.000768492	0.00227605	0.0119082	0.0913967	0.0269736	0.0945906	0.0578057	0.0489822	0.0152139	0.00667579	0.0240569	0.00333077	1.08983	0.0197804	0.0722849	0.0277181	1.18911e-06	0.00672497
221	0.311751	0.969337	0.00192077	0.420477	0.198451	0.207028	1.10099	0.690612	4.22115	2.60695	0.64178	0.864504	0.826428	0.336997	1.15919	0.142619	0.00367035	0.00289954	0.051663	0.0518445	0.075375	0.154824	0.000152515	0.082217	0.0282707	0.0481069	0.35537	0.00829548	0.0020461	0.0247778	0.0363177	0.0372857
222	0.203228	0.955797	0.00962881	0.201954	2.80408	0.944909	4.9333	0.0165617	0.21074	0.154973	2.37526	0.045426	0.0990194	0.10741	0.154891	0.213733	0.50666	0.726541	0.123219	0.340528	0.398171	0.106557	0.888762	0.211384	0.0750759	0.0192167	0.0199486	7.27574e-07	0.00504174	0.0107544	0.00025164	3.6695e-10
223	0.318136	0.130134	0.908173	0.336549	0.0316953	1.08518	1.55024	0.0649534	0.297871	0.0384294	1.68128	0.00141545	0.697026	0.701136	0.16138	0.466811	0.0101138	0.119367	0.0919585	0.100791	0.819842	0.00296411	0.215921	0.00253008	0.0592407	0.00309514	1.23232	0.00242497	0.0216561	0.0085671	1.72696e-05	0.0278614
224	0.0276934	0.262184	0.26257	0.477092	0.0280189	0.479432	0.815882	0.490608	0.429611	0.321664	1.41473	0.115432	0.0526908	0.00983588	0.496619	0.0173428	0.0152035	0.0232623	0.511738	2.28359e-05	0.73846	0.0984356	0.42777	0.161646	0.00441244	0.0527059	0.660849	0.00012121	0.142537	0.0639231	0.0273318	6.42517e-06
225	0.0609698	0.0435632	2.21279	0.0185649	0.154868	0.0839202	3.27827	0.234148	0.530001	0.204086	0.574845	0.0142898	2.80973	1.88994	2.1397	0.757128	0.046674	0.106527	0.0142459	0.0476878	0.0589783	0.00219996	0.501436	0.00352113	0.206867	0.00953814	0.0664146	0.0440871	0.0344445	0.00029967	0.00261502	9.40671e-05
226	0.035882	0.13796	0.400681	0.118654	0.216937	0.21479	1.49978	0.0198573	0.114759	0.0201863	0.25711	0.00155734	0.0370348	0.101645	0.611111	0.0332822	1.19609	0.0369733	1.85303	0.117931	0.390034	0.30808	0.0508566	0.146869	0.126545	0.00641643	0.0887533	0.00275705	0.00790309	0.000820194	0.0323754	0.00538307
227	0.693687	0.0395799	0.600791	0.128124	0.310759	0.168915	0.00420832	0.233951	1.09449	0.000896243	0.302326	0.00409718	0.0970774	0.0506761	0.318366	0.103908	0.196646	0.00898161	0.0473701	0.0337782	0.0133307	7.9133e-05	0.0210498	0.00466575	0.0242406	0.0171485	0.0763546	0.00296215	0.05901	0.0350774	0.145038	0.0105291
228	0.106891	0.0278874	0.310746	0.0191181	1.94158	0.445835	3.64639	0.15138	0.12732	0.0682106	6.78986	0.154302	0.449112	0.404612	0.80549	3.27263e-08	3.02227e-05	0.0246692	0.0338932	0.0560306	0.16965	0.00621341	0.0631559	0.000245228	0.028645	0.018488	0.291326	0.0051604	0.109646	0.000798107	0.488139	2.68998e-05
229	1.16601	0.272423	0.0846699	0.000306024	1.90294	0.392236	4.04478	0.0890541	0.00771783	0.0035905	0.0770257	0.101329	5.03675	1.21232	0.726824	0.450274	0.137705	0.0866831	0.227883	0.0429874	0.24792	0.050583	0.815336	0.0256699	0.0620145	0.0378055	0.464001	0.00983883	0.106923	0.0287612	0.0610263	0.102335
230	2.04295	1.81931	0.435789	0.563339	3.50773	0.638669	5.62051	0.490811	0.102114	0.136628	4.78541	0.00112932	0.284477	0.000872248	0.185483	0.201559	0.00683394	0.196323	0.0493267	0.0612469	0.00757632	0.0261875	0.0184761	0.0445755	1.47083e-05	0.0160626	0.129201	0.000787177	0.224843	0.000233468	0.119634	0.0248726
231	0.842063	0.00310683	0.294807	0.0280636	0.0536885	1.17292	2.19269	0.420861	1.84087	0.835175	5.10466	1.41621	1.08718	0.17603	0.0198655	0.0175943	0.567695	0.065318	0.000458609	0.0760617	0.213765	0.0113442	0.000684579	0.0235282	0.00137047	0.000996808	0.670686	0.00606167	0.00566607	0.00421658	0.173638	5.32719e-07
232	0.730468	0.0994251	0.25261	0.0133749	0.00357125	0.120395	1.75445	0.127293	0.125309	0.450784	0.0824377	0.0379909	1.05478	0.294271	0.00216916	0.240108	0.00620945	0.00743101	0.0448215	0.00769566	0.227676	0.000830323	0.652209	0.00462719	0.0209179	0.0149939	0.208415	0.0100585	0.048443	0.0160829	0.330651	0.0484627
233	0.313756	0.00852906	0.530774	0.0972719	0.124076	0.0976878	1.24194	0.176332	0.000856533	0.0314387	1.08846	0.0203151	0.245807	0.0919339	0.0221765	0.00193317	0.0163466	0.153675	0.043576	0.0124797	0.00156206	0.0762381	0.00375862	0.102751	0.0123393	0.0192442	0.158817	8.82354e-05	0.0438781	0.00404845	0.204045	1.48047e-05
234	0.45251	0.18528	0.433783	0.0803164	0.0785315	0.028257	3.57185	0.0418978	3.23613	1.83248	2.2275	0.410536	0.881819	1.51857	2.25292	0.772246	0.169976	0.564019	0.0347014	0.150546	0.0679837	0.00132588	0.0979241	0.0352534	0.00568692	0.0319522	0.14432	0.000402252	0.0237428	0.0173642	0.00623218	0.0433482
235	0.164998	0.00591248	0.692998	0.229063	4.01113	0.462899	5.51296	0.132424	0.226226	0.00529308	2.48469	0.136241	0.289964	0.0101887	0.0925236	0.0494298	0.295304	0.110189	0.29263	0.0575686	0.0400781	0.0148904	0.0370451	0.000388041	0.187873	0.00975175	0.00125831	0.00017437	0.019584	0.0248329	0.0135009	5.99352e-05
236	0.635254	0.00381855	2.05157	0.0169856	0.00301222	0.687975	0.641769	0.197113	3.38059	0.250825	0.0221287	0.347893	0.489512	0.0921085	1.77089	2.87746e-05	0.275401	3.07696e-05	0.30243	0.0153559	0.121396	0.0673034	0.141543	0.00947742	0.0288405	0.0337374	0.0654668	0.0218525	0.0150579	0.0105055	0.00216846	0.000193197
237	0.110223	0.227638	0.024819	0.135278	0.178399	0.350143	0.085901	0.00969937	0.424068	0.064033	0.0179917	0.107187	0.0202191	0.263479	0.0883254	0.104757	0.0481957	0.0771791	0.0986556	0.0831442	0.0143123	0.0704962	0.00121324	0.121457	0.143676	0.0771284	0.0950077	0.0632142	7.75177e-05	0.0108386	0.24998	0.0124052
238	0.627994	0.478138	0.419403	0.295458	0.171171	0.00186196	0.934673	0.0966793	0.158688	0.554296	1.76434	0.332436	1.5927	0.0736373	3.83988	0.447529	0.289216	0.127255	0.118255	0.11184	1.22278	4.80098e-07	1.97679	0.00644699	0.0256896	0.0182105	1.95601	0.010015	0.0205994	0.112341	0.0737579	0.0278043
239	0.976863	0.622486	0.595932	0.018238	0.102195	0.00441123	0.00888714	0.0788547	0.0964508	0.379918	0.453707	0.110994	1.54655	0.557313	0.00167096	0.0637796	0.369454	0.420187	0.0160933	0.000910637	0.149635	0.0923547	0.0458149	0.00430521	0.232692	0.139178	0.0890797	0.00306222	0.0878546	0.0776427	0.119575	1.51388e-05
240	1.12958	0.302108	1.72142	0.0673971	0.0307711	0.543891	0.0413374	0.171347	0.418548	0.48263	0.26588	0.000462819	0.42537	0.0211893	0.808596	0.017888	1.70243	0.0225054	2.46977	0.0457101	0.00343904	0.00610124	0.0188484	0.000226895	0.0302875	0.0258839	0.604128	0.00390157	0.0103688	0.00902327	0.0519826	6.67585e-07
241	0.774496	0.00178495	0.477416	0.00075654	0.0118154	0.00604104	2.21942	0.032232	0.000359015	0.0187913	1.36868	0.0464153	0.179363	0.0147036	0.801847	0.0200726	0.205784	0.047495	0.0734317	0.00300797	0.135983	0.237986	0.184809	0.0116266	0.000902705	0.0062526	0.568668	0.0571626	0.242512	0.0269173	0.129034	0.000744288
242	0.418901	0.0452966	0.153831	0.716121	3.28473	0.388674	8.84951	0.150907	0.557722	0.05968	2.04317	0.236882	0.460339	0.0530108	1.19384	0.00455131	0.593345	0.0738334	0.0663482	0.0163998	0.105904	0.0347992	0.00362325	0.03638	0.00181041	0.00299059	0.104822	0.0180266	0.000325639	8.49766e-05	0.07005	0.00824989
243	0.786021	0.00696484	0.0692371	0.00189877	0.000476651	0.331849	0.341111	0.20292	0.0814328	4.1903e-06	1.62069	0.00464396	2.33427	0.802898	0.0737294	0.000517184	0.00936722	0.0144267	0.45164	0.0241803	0.0948675	0.0248065	0.085425	0.0486087	0.319652	0.173087	0.494981	0.025943	0.0176155	0.000384521	0.882417	0.054399
244	0.369867	0.22908	0.418455	8.79508e-05	0.186027	0.234969	0.0513365	0.0585109	0.701415	0.735898	0.991429	0.902872	0.202187	0.101629	0.0265677	0.0306886	1.66789	0.765689	2.77373	0.367736	0.0341716	0.00155199	0.0113765	0.15071	0.0213498	9.90585e-05	0.00606034	0.00446069	0.00686924	9.6376e-05	0.140893	0.00278809
245	1.42858	0.000247599	1.27907	0.0604825	1.19471	0.357861	7.42971	0.00622905	0.000830908	0.00963141	0.417667	0.0502644	0.120603	0.0312169	1.02038	0.000479215	4.70863	0.0199929	3.58556	0.00313585	0.110157	0.105953	0.145003	0.0323139	0.000413628	0.0497855	0.229035	0.07081	0.0982451	0.0443854	0.00447545	0.015008
246	0.929866	0.0029324	0.00280384	0.00134184	1.0762	0.25034	7.91632	0.050189	0.754503	0.175934	2.00963	0.00144227	0.177055	0.227032	0.351011	0.0129582	1.29915	0.530099	0.0258067	0.0763949	0.00613477	0.028862	0.00116959	0.0072957	0.00809691	0.0126902	0.996369	9.1304e-05	0.0398736	6.9121e-05	0.117884	0.0127195
247	1.63525	0.000804551	0.429244	0.0208919	0.0058661	0.120415	0.221124	0.0111632	0.507985	2.79556	0.226407	0.00111932	0.0541558	0.0448734	0.690203	0.09899	0.355127	0.00592326	0.0297526	0.0153816	0.000633307	5.12115e-05	0.0417846	0.000885163	0.0353133	0.0618947	0.228001	0.00170874	0.0464106	0.00299121	0.0603409	0.00794475
248	1.30109	0.00317771	0.163409	0.00841656	0.391231	0.00740553	3.58883	0.256215	2.41736	1.14796	0.221268	0.00231803	0.491046	0.597685	1.26594	0.0120959	0.0363868	0.00132975	2.19086	0.0326947	0.222459	0.0799313	0.607251	0.000544512	0.0875419	0.0637892	0.957798	0.119444	0.0244784	5.35899e-05	0.0482247	0.00483352
249	1.61011	0.0875562	1.08442	0.0468338	0.174431	0.00565754	0.310386	0.0141603	0.308678	0.912477	1.48456	0.891549	0.237252	0.167528	0.823265	0.0062411	0.00940359	0.0123159	1.08627	0.102341	0.0185497	0.0268375	0.121389	0.0111913	0.0318542	0.00777641	0.0178596	0.0300754	0.0546493	0.103156	0.0656666	0.00147689
250	0.9281	0.199673	0.0150043	0.00546525	0.00262774	0.0149333	2.44694	0.060308	1.17386	2.03351	4.23903	0.772057	1.62509	1.89736	3.16874	1.06941	0.105399	0.215867	0.789492	0.000159034	1.2788	0.209165	0.715402	0.174307	0.059182	0.00177569	0.112202	6.23692e-05	5.57445e-05	0.0263274	0.188271	0.00671061
251	0.736103	0.108444	1.12119	0.108485	0.392704	0.451199	1.83835	8.1586e-06	1.49713	0.140809	2.62571	0.0808749	0.228884	0.127131	1.73008	0.141849	0.364507	0.416967	0.543365	0.00582228	0.0304722	0.0459146	0.037114	0.0328354	0.0668911	0.0205375	0.569225	0.00617726	6.33542e-05	0.00114915	0.956613	0.00825562
252	2.21518	0.0519569	0.0878252	0.0404792	0.534472	0.0463714	2.72574	0.0138767	0.234412	0.00049146	0.990936	0.000222093	1.4905	0.156617	2.59177	0.000641434	1.21094	0.0246069	0.00306171	0.000168015	0.828984	0.400723	0.852137	0.0094401	0.00561376	0.0158021	0.0401947	0.00060285	0.00484951	0.00187032	0.276541	0.0041581
253	2.17311	6.10729e-05	0.108422	0.0569323	0.339404	0.222375	1.27115	0.315145	0.0631158	0.052299	1.61794	0.0121679	0.0120178	3.96128	0.545817	8.83164e-05	3.77664e-05	0.0125881	1.10288	0.000111239	0.0577654	0.0294831	0.088009	1.84802e-05	0.0192948	0.0137841	0.643444	0.027012	0.151865	0.0179785	0.00130359	0.000364191
254	1.42506	1.41867	0.36582	0.509987	0.234762	0.197853	0.244721	0.000769564	0.0058275	0.369729	0.39234	0.0375281	0.0115887	0.00687433	0.491059	0.0592531	0.00778193	0.0442497	1.6208	0.0819167	0.287106	0.154587	0.0526434	0.116922	0.000141794	0.00949204	0.0158349	0.000101413	0.0874817	0.000138585	0.0241467	0.0222904
255	2.81768	1.13692	1.53403	0.189256	2.36679	0.236764	7.66145	0.298695	7.60493	0.10818	9.1019	0.022344	0.227888	0.0749779	1.46699	9.81119e-08	0.2443	0.287232	0.509896	0.112655	0.331855	0.104414	0.107654	0.0344588	0.0295152	1.50835e-05	0.186476	0.00878961	0.0253812	0.0285499	0.144739	0.0494767
256	3.19056	0.111956	0.137381	0.000207877	0.877495	0.525651	3.84499	0.0266344	1.1766	0.318432	0.228744	0.00118271	0.58782	1.46177	2.50212	0.882594	0.0434039	0.165739	1.50816	0.499988	1.31104	0.325028	0.690274	0.00523706	0.0778541	0.0166173	1.10936	0.00426853	0.166519	0.134093	0.500351	0.079447
257	1.78293	0.164813	1.20257	0.156946	0.261398	0.0145697	0.317966	0.00225279	0.366529	0.0564724	4.61846	0.0416042	2.27512	0.618947	0.091835	0.0681767	0.149126	0.0122592	2.21584	0.296473	0.0224848	1.54325e-07	0.0829078	0.00764964	0.0309663	0.0121386	0.254114	0.0016338	0.269815	0.0919484	0.188811	0.000276509
258	2.51364	0.0305357	0.593943	0.0210442	0.163722	0.0348049	0.0567327	0.0556004	0.0571964	0.711877	2.29753	0.774667	0.519867	1.80813	2.17274	0.482708	1.04452	0.219909	0.11933	0.0149528	0.14321	0.103321	0.402318	0.000783303	0.000864574	0.0418314	0.236269	0.0629578	0.00140513	0.000757154	0.0247214	0.00106546
259	2.46775	0.00975544	0.548491	0.0163899	0.45981	0.00153082	0.114179	0.0587828	2.06093	0.163826	0.07068	0.0737931	1.59274	0.848336	2.55924	0.316708	0.210096	0.340864	1.1029	0.565335	6.62537e-05	0.0991179	0.139589	0.0129444	0.11135	0.104452	0.0222734	0.076211	0.194827	0.0136149	0.00606023	0.00839492
260	1.97354	0.392525	0.0121304	0.616602	0.0999926	0.00195117	7.91077	0.404111	1.13589	0.0393399	0.504848	0.0298003	0.0420117	0.0502698	0.947138	0.213728	0.534532	0.233539	0.32032	0.00604277	0.0289482	0.0735995	0.000161943	0.0136081	0.0306714	0.0374107	0.545847	0.0870637	0.0832841	0.0575142	0.0601314	0.00357277
261	1.67403	0.313287	0.0520511	0.255273	0.0678685	0.000670913	2.13195	0.0806038	0.0939583	4.95174	1.10863	0.20198	0.473652	0.00396924	0.0330983	0.108384	1.10464	0.268798	1.17115	0.130665	0.123179	0.0154668	0.159695	0.0272035	0.385052	0.192137	0.179475	3.07938e-05	0.0130431	0.0695727	0.0407493	0.00888117
262	3.44218	0.0432553	2.37921	7.78624e-05	1.16885	0.117886	5.02691	0.106009	0.332615	0.0913182	0.797325	0.00281713	0.044512	0.00382061	0.503447	0.124213	0.910415	1.56361	0.988032	0.85108	0.960472	0.146661	0.352143	0.00518282	0.0499879	0.0099528	0.0691031	0.0284226	0.0187606	5.67973e-05	0.0816836	0.0211606
263	1.70705	0.521844	1.67275	0.439601	0.389915	0.0171153	1.11999	0.0409579	0.777182	0.384773	0.384771	0.0942143	0.251908	0.260931	0.897019	0.258255	0.329204	0.0073312	0.106025	0.130641	0.652221	0.127535	0.486946	0.0295156	0.00851397	0.000362691	0.223573	0.0323878	1.10719e-07	0.00442224	0.0518341	0.0225221
264	2.75495	0.615771	3.48009	0.477932	0.905185	0.0109163	2.54029	0.152927	0.0130244	6.89871	2.34519	0.118583	0.0521832	0.0904885	0.432756	0.2389	0.372783	0.0795938	0.0291803	0.00481662	0.0474259	1.5647e-05	0.0343572	0.0223408	0.00325766	0.00085272	1.12818	0.0365025	0.00497245	0.000847717	0.00371548	0.0345449
265	2.90968	0.3534	0.900357	0.4413	0.204267	0.0707055	3.34536	0.168453	0.161852	0.477512	1.05696	0.176524	0.660936	0.00816941	1.78847	0.0325332	0.196242	0.0266417	2.05848	0.0901133	0.193218	0.00026145	0.0335033	0.0604869	0.0602729	0.0287446	0.611906	0.0290321	0.0823833	0.00135293	0.00043719	0.0469156
266	8.5706	3.25156	8.08852	0.705236	16.0453	0.0113293	15.2314	0.534286	0.457228	0.791962	4.79735	0.675925	0.0053146	0.00663034	1.62296	0.120594	0.00464452	0.00261279	0.140598	0.0788512	1.62005	0.0672949	0.279554	0.0220281	0.036362	0.0466938	0.796554	0.0955128	0.107719	0.0964031	0.0645544	0.0339007
267	2.83109	0.156511	0.25	0.0868693	0.332812	0.838648	2.27278	0.563292	2.90888	0.111002	3.52255	0.329899	4.34673	0.201932	0.25	0.111773	0.133305	0.0259813	0.335046	0.152635	0.271718	0.33396	0.0418138	0.135573	0.10226	0.0333307	0.00410868	0.0654921	0.0843821	0.0450592	0.18659	0.0839297
268	0.81	0.0595087	0.102536	0.659658	0.800325	0.809839	1.21705	0.0681388	0.192851	0.0191441	0.81	0.18048	0.091873	0.023531	1.44875	0.00723593	0.000511323	0.0004757	0.81	0.0635415	0.00301592	0.00957995	0.236151	0.00104881	0.00286913	0.000270034	0.183516	0.00055319	0.00943624	0.00849858	0.108987	0.0019192
269	0.496991	0.104781	0.397526	0.295072	0.0892812	0.119076	0.581033	0.061355	0.0226121	0.0226027	0.381506	0.00140493	0.0480445	0.0601405	0.0826633	0.00412559	0.0495878	0.0339166	0.86504	0.0173324	0.00556532	0.000531107	0.644764	0.0131127	0.0154286	0.0128172	0.0154887	0.0115874	0.00329807	0.00296735	0.0709808	0.000786165
270	0.0652073	0.0309379	0.336305	0.00966729	0.0017501	0.000210184	0.449228	0.0751285	0.856095	0.103049	0.921889	0.0181507	0.0654044	0.0372746	0.310386	0.000760729	3.73593e-05	0.00410998	0.921889	0.00662463	9.12723e-05	3.46361e-06	0.190977	2.48501e-05	0.0662301	0.0628271	0.0288395	0.00384537	0.0281681	0.0182249	0.208992	0.00660243
271	0.160178	0.180255	0.11024	0.0105137	0.0115737	0.103081	1.15456	0.091833	5.58746e-05	0.105456	0.980547	0.0824384	0.0142199	0.019453	0.211705	0.00648772	0.022926	0.0474478	0.980547	0.00161394	0.0599041	0.0264435	0.563286	2.07771e-05	0.00772285	0.0015825	0.0225763	0.00183404	0.0132709	0.00707659	0.0282402	0.00139042
272	0.427733	0.216188	0.923625	0.00270922	0.515119	0.161056	1.5859	0.00693621	0.000933691	0.00134916	0.260424	0.00519826	0.0659874	0.00872326	0.522155	0.0177487	0.075798	0.0267387	0.604785	0.000575818	0.0275552	0.00517647	0.720553	0.045639	0.0180757	0.00165233	0.0432267	0.000180252	0.0137391	0.00577078	0.0225179	6.51103e-07
273	0.0636959	0.000155028	0.822914	0.0704475	0.0730304	0.0134194	0.390389	0.315345	0.00585476	0.00161237	0.115799	0.00292446	0.238545	0.0925883	2.00138	0.160906	0.211926	0.185372	1.10329	0.0262224	0.067012	0.00205035	0.593504	0.00451271	0.00544454	0.00337175	0.0043753	0.0406145	0.00156324	0.00305235	0.0777222	1.25447e-05
274	0.831264	0.274985	1.54373	0.0130819	1.1076	0.0770088	0.00974938	0.0206631	0.0210507	0.0117774	0.445717	0.0698316	0.00268361	0.245915	0.423591	0.401262	0.0432954	0.0224085	1.16737	0.00398564	0.183325	0.0173184	0.0593915	0.000343497	0.0459224	0.0314416	0.00728425	0.0136893	0.173122	0.018154	0.0042531	0.000500602
275	1.10864	0.335642	0.28616	0.00434034	0.100365	0.00201832	0.782413	0.169208	0.694391	0.219558	0.26591	0.120929	0.0369263	0.0903338	0.162883	0.0988141	0.0347614	0.00219175	0.0510093	0.00781783	0.0180644	0.0184948	0.117583	9.55521e-05	0.0346688	0.00944477	0.179106	0.00156064	0.00490641	0.00174965	0.0188904	0.000163467
276	0.800386	0.548491	0.0862335	0.00140076	0.164446	0.00590347	1.42453	0.202979	0.0263178	0.548491	0.104336	0.0182845	0.332278	0.369293	0.839526	0.0102384	0.0896634	0.00900481	0.133907	0.00194087	0.092159	0.0283411	0.655492	0.0132932	3.16939e-05	0.0057696	0.132677	0.00111434	0.0031638	0.0114517	0.0615354	0.000169224
277	0.285978	0.216078	0.156585	0.00104482	0.208507	0.2176	0.692279	0.190392	0.0336213	0.000247523	0.385574	0.164852	1.11212	0.593943	0.254148	0.00216233	0.00373744	0.0621543	0.108561	0.0232148	0.112463	0.0743677	0.573103	0.00214837	0.00199922	0.01049	0.00408839	0.000588083	0.0130033	0.00832192	0.0673751	0.00227063
278	0.277243	0.00336824	0.119562	0.751595	0.0969175	0.200762	0.138431	0.10305	0.619943	0.641204	1.4418	0.0172764	0.155547	0.037545	1.46117	0.234214	0.000221012	0.0389229	0.269371	0.00405057	0.03155	0.0279755	0.149315	0.00349382	0.0299126	0.00412446	0.00781246	0.000399162	0.015193	0.00766032	0.0514481	2.15556e-05
279	0.643864	0.286767	0.387504	0.0111991	0.000383504	0.201155	0.160138	0.0349366	0.0214401	0.14131	0.893597	0.0270249	6.06511e-05	0.261551	0.306881	0.0577306	0.16854	0.0468498	0.00488052	0.0102777	0.000128342	0.0114405	0.307762	0.000511406	0.0979074	0.0342474	3.76772e-05	4.44291e-05	0.0626141	0.00478893	0.0184581	0.0045937
280	1.14555	0.34364	0.199135	0.0295899	1.43428	0.0295222	0.0401056	0.0130373	0.000531807	0.0195186	0.0390636	0.0646852	0.185633	9.47538e-05	0.107999	0.0376797	0.0945692	0.0156228	0.00442434	0.0226562	0.0245903	0.0200693	0.527706	0.00195229	0.0470321	0.00317075	0.000683395	1.59085e-06	0.00176623	0.001778	0.134459	0.000758367
281	1.52528	0.793841	1.66662	0.0388512	0.100779	0.0153561	0.370865	0.0178079	0.0128602	0.0777416	1.0624	0.0243521	0.808574	0.244516	2.05923	0.0600351	0.0735988	0.120704	1.66662	0.0151687	0.0170383	0.0296783	0.150724	0.00168605	0.00603069	0.00487351	0.0591263	0.00311363	0.000536335	0.00485631	0.0180379	9.68692e-05
282	0.217478	0.000939374	0.863873	0.045746	0.0953878	0.892931	0.80907	0.655473	0.00138613	0.134344	0.0123766	0.00422198	1.92137e-05	0.0476334	0.098425	0.032832	0.0327791	0.029183	1.74518	0.0672856	0.333847	0.147205	1.13922	0.051443	0.000505649	0.000157226	0.0267635	0.0206052	5.91356e-05	0.00521012	0.0630845	0.0163641
283	0.778121	0.54406	0.157305	0.000762102	3.04199e-05	0.0254461	0.0143733	0.105987	0.694243	0.598137	1.82555	0.00707391	0.02574	0.125278	0.130876	0.0355264	0.0138123	0.014262	0.730825	0.000827427	0.263972	0.061968	0.0282291	0.0241406	0.000259386	0.00376687	0.272337	0.0145538	7.68309e-05	0.00671154	0.0882399	0.0028702
284	1.90241	0.962759	0.200696	0.021352	0.0632201	0.0127909	0.131537	0.0555793	0.00107787	0.138481	0.287344	0.000236474	0.0132636	0.118062	0.0951229	0.124061	0.0413629	0.00541928	0.063512	0.0338135	0.0337016	0.0677826	0.284532	0.0134863	0.116851	0.00501048	0.000926684	0.0051416	0.0106048	0.0105537	0.0839229	0.00172486
285	1.29145	1.46497e-05	0.750359	0.250935	0.213945	0.218104	0.0010172	0.0702682	0.891614	0.276757	0.440286	0.00355676	0.046302	0.100769	0.523468	0.289899	0.0091167	0.00203706	0.364907	0.0222313	0.000981625	0.000680501	0.296066	0.00254256	0.0353403	0.0276784	0.0106946	0.0138255	0.00721692	0.000491704	0.115572	0.00287957
286	0.219617	0.01236	0.542784	0.00755059	2.07754	0.854964	3.98435	0.344807	0.440351	0.118045	0.117767	0.225146	0.00866404	0.146047	0.544152	0.185683	0.341714	0.0297281	0.00013678	0.00295885	0.0287548	0.00433607	0.123437	0.00687476	0.00717709	0.018997	0.123473	0.000132487	0.000474557	0.000733657	0.0872355	0.00113616
287	0.0585615	0.0156685	0.0849683	0.0104326	0.987093	0.0697344	2.19699	0.182273	0.051116	0.3147	0.0439723	0.0210632	0.00511483	0.0455707	0.16753	0.000168074	0.0062757	0.0022515	2.1651	0.000707248	0.1406	0.0529995	0.014147	0.000404416	0.0324566	0.00789134	0.190211	0.000221997	0.0175758	0.00117737	0.220191	0.00323943
288	0.0634196	0.000110106	0.158483	0.0276407	0.131286	0.0205354	1.11963	0.0286038	0.695007	0.324977	1.66564	0.0223391	0.00126876	0.0198459	0.184133	0.350608	0.00723169	0.0455314	0.0806652	0.00287751	0.0734045	0.0387386	0.330058	0.0133006	0.0060419	0.000597731	0.260447	0.0048482	0.00400599	0.00665562	0.145436	0.00852297
289	0.126915	0.0188764	0.151111	0.029224	0.0325611	0.0735421	0.153159	0.024218	0.102073	0.0467029	0.12493	0.555857	0.204126	0.00188112	0.976488	0.0152162	0.158166	0.0599106	0.511051	0.0302608	0.102087	0.0763967	0.473383	0.00480421	0.163644	0.0692484	0.0103343	0.0716827	0.0297317	0.0128604	0.0293587	1.54501e-05
290	0.0803662	0.0436665	0.461914	9.39852e-05	0.738919	0.311003	2.95851	0.0309022	0.152995	0.739172	0.00309416	0.166187	0.0241611	0.0243464	0.157657	0.0171482	0.156266	0.237233	1.15933	0.00171615	0.0535689	0.00733923	0.301745	4.10076e-07	0.00119822	0.0022725	0.16896	0.00551763	0.018215	0.00242829	0.0908746	0.00106266
291	0.458549	0.0815855	0.325427	0.014377	0.384686	0.00218408	1.72272	0.0290198	0.875671	0.183557	0.313398	0.00576268	0.359733	0.0930735	0.0583545	0.109279	0.0374173	0.0273607	0.00883043	0.0151774	0.0276123	0.0455157	0.23682	0.00662682	0.000365511	7.10794e-05	0.231561	0.00213876	0.00103575	0.00317575	0.121055	0.00141181
292	0.143903	0.0579741	0.389349	0.00109928	0.901119	1.83611	1.68063	0.629861	0.00387102	0.0198587	0.215504	0.131525	0.248421	0.0149418	0.0461491	0.0173649	0.0333818	0.0413566	0.0201825	0.00965822	0.100499	0.0228363	0.539153	0.000333419	0.0194827	0.00646719	0.049327	0.00271967	0.0373639	0.0331558	0.00223722	0.00159366
293	0.000325573	0.0650642	1.24218	0.0300689	0.17262	2.36334	3.10427	0.526436	0.696952	0.231045	2.72871	0.0283321	0.218546	0.128815	0.00839187	0.000251694	0.117204	0.138922	1.16951	0.00665953	0.0105957	0.00271858	0.383887	0.00109752	0.0489115	0.0178661	0.369763	0.000185281	0.0018197	0.000448092	0.087366	0.014259
294	0.0225344	0.00257362	0.256633	0.0438122	1.36017	0.420756	0.00315531	0.100881	1.32013	0.453866	0.434245	0.18367	2.28704	0.406157	0.265057	0.000353732	0.0156615	3.19901e-05	0.0667446	0.0151836	0.194488	0.0807878	0.811246	0.0244794	0.00822682	0.000348834	8.8373e-05	0.00651611	0.0026362	0.000445476	0.00119664	0.00145758
295	0.112773	0.409192	0.0845812	0.0538058	0.373713	0.000167625	0.832027	0.00321367	1.95287	0.36786	2.93105	0.00143413	1.362	0.151474	0.242392	0.0257762	0.156286	0.361262	0.739317	0.0982012	0.0496071	0.025625	0.124985	0.0126886	9.63456e-08	0.0175471	0.0033303	0.000795477	0.00182747	0.000469008	0.123563	0.00176934
296	0.574831	0.219884	0.000635968	0.00367118	0.338724	0.27591	0.00654116	2.31646e-05	0.0825097	0.0247871	2.13731	0.0617119	0.0683847	0.152391	0.135688	0.0128175	0.0191724	0.00323923	0.0102089	0.020959	0.0166014	0.00836616	0.369052	0.00849208	0.00473713	0.002725	0.00441316	0.015854	0.00519617	0.000261581	0.031976	3.82445e-05
297	0.4311	0.342232	0.319264	0.188679	0.000119428	0.0147187	0.225795	0.0557415	0.00342046	0.0817982	3.14062	0.143116	0.0564281	0.0882857	0.103016	0.037364	0.0004368	0.00388099	2.16547	0.00521987	0.00430049	0.00545845	0.279344	0.0048059	4.35639e-05	0.0604834	0.0852681	0.00318042	0.00268137	3.79051e-05	0.0517899	0.00222454
298	0.0165535	0.000260692	8.10544e-23	0.0170308	0.694614	0.178214	8.10504e-23	0.0962537	0.0200587	0.0117549	8.10504e-23	0.00351936	0.0002181	0.0452174	0.0381295	0.0338732	0.0641311	0.0568141	8.38447e-23	0.287531	0.493779	0.131311	8.10504e-23	0.006656	0.00205039	0.000273713	8.38447e-23	1.60026e-05	0.0269361	0.0191259	8.10504e-23	0.000218971
299	0.000202943	0.0943756	0.00838606	0.124019	0.604554	0.723641	0.0730686	0.0347129	0.00246476	0.0767461	0.217734	0.100439	0.0129292	0.00347668	0.483529	0.046753	0.0772703	0.00227498	0.0356397	0.0869035	0.0617728	0.0729169	0.10119	0.0411842	0.00368266	0.0127077	0.0412925	0.00715317	0.00860016	0.00459891	0.113301	0.00617995
300	0.176429	0.00551658	1.12821	0.0094239	0.116952	0.00590799	0.586193	0.00073318	0.438067	0.145437	1.06757	0.00766948	0.0147276	0.00108692	0.40474	0.0247031	0.537238	0.0611046	3.46856	0.00233228	0.000606603	0.0180728	0.343365	0.0465309	0.00255177	0.000718829	0.0646948	0.0197995	0.0319816	0.00151191	0.12425	0.00521542
301	0.422809	0.00977847	1.22761	0.00849589	0.08748	0.127612	0.0210218	0.239164	0.113397	0.0332425	0.00308604	0.0374331	0.02077	0.0189021	0.314548	0.249086	0.0281235	0.00634865	0.073089	0.0463127	0.0170257	0.00438621	0.418954	0.000486886	0.00154683	0.0044048	0.126542	0.000175131	0.00847241	0.0467216	0.136038	0.0193335
302	0.279665	0.117593	0.147382	0.0013169	1.1613	0.945289	2.32619	0.0360108	0.506012	0.595902	0.832842	0.000925723	0.358229	0.0874767	0.635133	0.0203866	0.0019201	0.10935	2.52183	0.104252	0.0374975	0.0326029	0.0858763	0.00294816	0.136503	0.0748696	0.0132176	0.00257401	0.0245548	0.0167476	0.0198737	3.49676e-05
303	0.179336	0.0550443	2.46764	0.00488674	0.637608	0.077284	0.876567	0.0745672	0.10744	0.149756	0.297719	0.00514319	0.21529	0.0720846	1.03883	0.0416466	0.309343	0.0275063	0.328588	0.0288476	0.0272052	0.0148106	0.23986	0.0202369	0.0683055	0.0507594	0.114728	0.000468542	0.0288089	0.012251	0.0286542	0.00158713
304	0.0495585	0.171665	0.158872	0.0162668	0.0383759	0.0257574	0.431224	0.0567977	1.06204	0.147952	3.93113	6.41066e-06	0.0752296	0.0146547	0.131481	0.154482	0.00160831	0.000935907	0.726175	0.0454374	0.112473	0.00819183	0.943776	0.0279356	0.0142789	0.00401975	0.127895	0.00925153	0.0153592	0.0169692	0.0112916	0.000120044
305	2.77057	0.933182	3.91666	0.67713	0.0246672	0.0406912	0.865528	0.056248	0.336047	0.496972	0.884113	0.116209	0.112865	0.0061054	0.595102	0.00432997	0.201182	0.288092	0.85594	0.175306	0.198361	0.0426233	1.38864	0.0406796	0.00586136	0.000921744	0.131628	0.00919354	0.0859862	0.0311275	0.235415	0.0448887
306	0.661879	0.386479	0.464099	0.263017	0.107495	0.0761515	0.678812	0.0707798	0.0678709	0.00227773	2.61051	0.0878179	0.646363	0.148065	1.24598	0.100593	0.074074	0.0717753	2.32048	0.0191908	0.0103842	0.000240229	0.400584	0.0248436	0.000501802	0.000106483	0.120182	0.000856956	0.0436906	0.0442346	0.00832857	0.00302871
307	2.19114	2.45678	1.22395	0.334963	0.0668713	0.0236642	0.00239722	0.0821943	0.344518	0.0190538	0.0803007	0.0180816	0.0689696	0.0870044	0.25279	0.200784	0.0276572	0.0130615	0.711392	0.00714229	2.60645e-05	0.000850187	0.278996	0.00181688	0.100351	0.0311684	0.467361	0.00538864	0.0236425	0.00616261	0.0542303	0.0326021
308	0.0723218	0.135561	0.0454123	0.00100154	0.171419	0.316688	3.12678	0.256953	0.0680358	0.00651612	0.722168	0.202005	0.768232	0.849417	0.0402711	0.00547095	0.154499	0.0814137	1.73215	0.0077165	0.00632518	0.00438823	0.268358	5.01283e-05	0.00444463	0.00147306	0.0586763	0.0014897	0.00559973	0.000615113	0.0534202	0.014483
309	0.000571213	0.000894676	0.059832	0.0249203	0.0586311	0.532475	0.367162	0.124679	0.306414	0.112728	0.872835	0.0122769	0.241379	0.0629618	0.0973808	0.00927972	0.35601	0.00766712	4.55004	0.000485497	0.0103862	0.00864959	0.382546	9.60918e-05	0.00965139	0.0199351	0.0280317	5.97996e-06	0.148025	0.0644663	0.297885	0.0227502
310	0.595559	0.573163	0.0487095	0.0723815	0.0725205	0.875969	0.000164636	0.822436	2.9051	0.281541	4.67925	0.0694627	0.276803	0.00250824	1.44895	0.0677372	0.058225	0.0024727	2.63466	0.0687019	0.12441	0.129349	0.647488	0.0163958	0.218185	0.30208	5.20382e-05	0.0504205	0.00739584	0.00489837	0.0104835	0.00780823
311	0.488231	1.00703	0.102263	0.651641	0.0295914	0.455634	0.107474	9.43628e-05	0.0112189	0.411594	3.24787	0.169433	0.0400882	0.0161379	0.712746	0.00858086	0.216243	0.015937	0.046715	0.141527	0.00909079	0.00107814	0.74782	0.00494012	0.00806549	0.00822937	0.0317952	0.00668124	0.0994694	0.0802621	0.00043253	3.5871e-05
312	2.50236	1.37925	3.23842	1.10299	1.18128	0.682974	0.6828	0.0805396	0.0510955	0.0195473	0.127103	0.0219338	0.988707	0.0725849	1.08972	0.159888	0.126252	0.00779559	0.0322233	0.00917602	0.000526962	0.0101692	0.214832	7.67448e-05	0.015654	0.00539619	0.148458	0.00198586	0.00711982	0.000126438	0.291273	0.0041871
313	0.083328	0.0735901	0.277701	0.000502575	0.0857387	0.595424	0.894094	0.623347	0.101912	0.115078	0.762255	0.116755	0.189922	0.0222629	0.00232474	0.0440143	0.00718451	0.0826885	0.00407356	3.67897e-05	0.0190035	0.00121433	0.220072	0.0102717	0.0652789	0.0495282	4.7135e-05	0.0118628	0.00739549	0.00175333	0.156399	0.00124675
314	2.03731	0.154477	2.37168	0.00045528	0.284375	0.254921	1.83062	0.45474	1.60704	1.11356	0.270697	0.0772882	0.206208	0.216951	1.03361	0.0572342	0.240684	0.113969	1.66233	0.0244395	0.000236871	0.00040687	0.259542	0.016679	0.0200227	0.00815376	0.0200222	0.000115599	0.00152472	0.00162305	0.0594387	2.93842e-05
315	0.0378936	0.426938	0.0806138	0.101512	4.00077	2.25357	6.48228	0.432442	0.398184	0.00200246	0.630685	0.0299172	1.26689e-05	0.0384327	2.00084	0.00071772	0.0715288	0.026002	0.651371	0.276357	0.0045264	0.0025147	0.508495	0.0248089	0.0248	0.00426355	0.00276482	0.0088088	0.00144911	0.000539206	0.0576276	0.0125781
316	0.00302618	0.296141	0.695724	0.647331	0.131504	2.53239e-05	0.715395	0.00175778	0.524137	0.305264	0.85275	0.115465	0.17973	0.118933	0.0745503	0.000891024	0.0258355	0.0288904	1.72315	0.029238	0.00318053	8.74932e-06	0.0609964	0.000542244	0.0217978	0.0369266	0.0188351	0.00145445	0.0976138	0.031816	0.000345936	0.0104806
317	0.707306	0.272849	0.580946	0.169332	0.849249	0.534595	2.87203	0.0540624	0.283587	0.0214474	0.245508	0.0195143	0.125879	0.0813949	0.850474	0.0765177	0.113374	0.0279409	4.08148	0.0488436	0.00708697	0.00251278	0.186255	0.0968493	0.00149288	0.00320927	0.0669731	1.43876e-05	3.08724e-06	0.00735438	0.0365725	0.000127689
318	0.477111	0.343171	0.432125	0.0112871	0.494621	0.312784	1.33865	0.503522	0.110919	0.229198	0.0924457	0.0724346	0.243284	0.0627232	1.04293e-19	0.00864805	0.0800567	0.236828	0.491106	0.245344	1.91493e-05	0.00406675	0.328529	0.00262368	0.0432143	0.00517623	0.00119015	0.00012834	0.00917244	0.0266832	0.104409	0.00289809
319	1.48102	0.13179	2.80598	0.24689	1.01669	0.0339432	0.316926	0.0442497	0.000234739	0.243096	0.0610164	0.00244549	0.0825622	0.0638197	0.17739	0.00105044	0.116511	0.0172729	0.0047306	0.00340672	0.0573832	0.00399506	0.0697206	0.00128939	0.0388122	0.000983689	0.383386	0.00087602	0.00243425	0.0023987	0.0772672	0.0392648
320	0.000242338	0.192016	0.0118014	0.290001	0.681047	0.368945	0.151888	0.01244	0.149566	0.0320118	2.61944	0.0108829	0.0828758	0.00447048	0.0194334	0.0506366	0.0454503	0.000828589	0.846171	0.042918	0.0794432	0.05758	0.0260312	0.0198955	0.000424209	0.000103411	0.230633	0.0101298	0.0144962	0.00528261	0.0115726	0.0238708
321	0.517088	0.9315	0.716098	0.401534	0.057645	0.158754	0.190049	0.0272587	0.260744	0.222138	0.927209	0.52354	0.432553	0.0133402	0.101498	0.00527322	0.45179	0.513115	2.01664	0.0554637	0.0448546	0.0576541	0.140452	1.8008e-06	0.0403758	0.0645016	0.00037658	0.0223684	0.00236321	0.000119412	0.0557084	0.0156824
322	0.954074	0.00393033	0.230146	0.0535619	0.133032	0.0056411	0.0276442	0.00346296	0.430472	0.10346	1.91979	0.0265624	0.120449	0.154881	0.224533	0.142133	0.919187	0.0654142	2.58813	0.00493353	0.0373324	1.16199e-06	0.577791	0.000282486	0.275463	0.0459325	0.0125732	0.000187841	0.0317719	0.0272364	0.255404	0.018636
323	1.36252	0.649463	0.580597	0.344871	0.0207439	0.214027	1.90303	0.00872216	0.0845416	0.0112498	0.226879	0.0316167	0.0368549	0.078729	0.00078796	0.019085	0.0327795	0.00643499	0.00812908	0.0022894	2.45025e-07	0.00387438	0.775388	0.0408596	0.023505	0.0090682	0.0086503	7.93893e-05	0.0578765	0.0201555	0.0154711	0.00807141
324	0.333728	0.276872	0.166264	0.0934086	0.0660495	0.0263223	0.399805	0.130549	1.33578	0.499738	2.00142	0.209871	0.0276971	0.141442	0.498362	0.00411126	0.012916	0.121113	0.157297	0.0538778	0.0408401	0.00118962	0.632727	2.11944e-07	0.00709489	0.00545599	0.148354	0.00225389	0.00480275	9.89991e-05	0.202556	0.00524436
325	2.86539	0.648896	2.57238	0.0100776	0.258563	0.070524	0.238991	0.0448465	0.0381295	0.145878	0.132448	0.0627341	5.64919	1.18482	5.42785	0.676546	0.158128	0.151478	6.83449	0.108176	0.0458215	0.000392858	0.03155	0.0217907	0.0570915	0.022963	0.448962	0.0597238	0.0147333	0.0049569	0.0784224	0.000119631
326	0.123593	0.00119211	1.4544	0.0405065	0.454654	0.287518	1.8772	0.251445	0.0929284	0.00154102	0.166507	0.0979954	2.40174	0.646806	0.473294	0.26839	0.358729	0.334346	2.2817	0.575447	0.0669661	0.0728823	0.736024	0.0516397	0.019796	0.0156593	0.0183538	0.00654755	0.0984782	0.025075	0.1595	0.000149658
327	0.314092	0.164435	0.0102073	0.41569	2.76918	1.26447	0.93448	1.16222	0.029017	0.126644	0.21465	0.374762	0.0643937	0.0441984	0.0287982	0.0705776	0.391906	0.00577934	0.162667	0.718308	0.00982509	0.0014397	0.221203	0.00606262	0.0138626	0.00264563	0.275658	0.00572373	0.0768642	0.0125284	0.0913607	0.0290151
328	0.26616	1.28054	1.98351	1.47124	0.891877	0.883612	0.00265335	0.0489578	0.0356277	0.261623	0.0184484	0.366195	0.136389	0.203694	0.933349	0.0633259	0.277442	0.124727	0.0126099	0.0228721	0.113398	0.0214047	0.786827	0.0199301	0.0344239	0.0483584	0.0663652	0.0112854	0.00304639	0.0419859	0.0993903	0.0077496
329	0.630215	0.00928507	2.10238	0.337927	0.229325	0.650362	0.0209705	0.490713	0.330723	0.0718618	1.93634	0.0755263	1.94905	1.21765	1.66301	0.838453	0.44389	0.123151	2.61841	0.0216606	0.00960577	0.0913581	0.379909	0.0446158	0.00991719	0.0523506	0.0476342	0.00876921	0.0017808	0.0205794	0.184644	0.00354718
330	0.255561	0.00290365	0.0670889	0.179826	0.00616649	0.00805446	0.52169	0.0521902	0.539889	0.102827	0.0137833	0.459026	0.0913582	0.109052	0.0637174	0.017319	0.29189	0.0853214	0.0379218	0.0285113	0.157649	0.0131489	0.84593	0.00408523	0.0137657	0.0429942	0.0855967	0.0934645	0.0286339	0.00918683	0.00142716	0.0312543
331	0.351002	0.180185	0.0535196	0.328482	0.054733	0.368922	0.0175999	0.0578456	0.150269	0.0356642	1.25797	0.272955	0.263528	0.142645	0.0458984	0.187615	0.0206246	0.00804436	1.07208	0.0129478	0.153845	0.0536913	0.711625	0.0488072	0.00410555	0.00690958	0.465318	0.000205622	0.0130788	0.00216645	0.0745877	0.000530346
332	0.501415	0.24772	2.88149	0.179542	0.185459	1.59424	0.0739958	1.70798	0.138418	0.904894	0.649772	0.295922	0.0298175	0.0321747	0.627913	0.00223117	0.128739	0.13719	1.79722	0.13956	0.0401808	0.0030007	0.117657	0.0169007	0.0452349	0.000294619	0.715896	0.0233631	0.0172898	0.00137509	0.0270419	0.0159012
333	0.294549	2.27218	0.0196127	1.99639	0.0263984	0.0789814	0.968876	0.235808	0.129017	0.470666	0.0171013	0.35609	0.00508394	0.00528042	0.10058	0.0266288	0.258519	0.00971474	3.03142	0.0215756	0.206699	0.186134	1.8126	0.00870619	0.0476713	0.0448294	0.00645043	0.0348426	0.0379994	0.0158581	0.179297	0.00100246
334	0.352474	0.282196	0.53071	0.321653	1.05085	0.393946	0.921131	0.00841056	3.78874	0.961323	0.742769	0.104785	0.0752417	0.0171143	0.0724767	0.00882985	0.0852074	0.00996169	0.166762	0.0037308	0.0323036	0.0178333	0.0925983	0.0262669	0.108875	0.0567933	0.037703	0.0194102	0.0130299	0.0165169	0.37136	0.038227
335	1.86898	1.05119	0.684975	0.0804685	0.0458008	0.0460192	0.14475	0.016598	0.286691	0.800901	0.0736138	0.0564101	0.502622	0.000260629	0.675073	1.51171e-05	0.631041	0.868664	0.17697	0.470948	0.191191	0.141881	0.0280143	0.0874166	0.00893698	0.0241169	0.152016	0.00012765	0.0482099	0.0409255	0.0316026	0.0249678
336	0.117023	0.124456	0.00383186	0.587026	0.0194827	0.000526248	0.118049	0.0224609	0.0298222	0.0490882	0.493006	0.0221714	0.98133	0.390098	2.72548	0.672977	0.197315	0.275539	1.75859	0.0107738	0.0206146	0.0098155	0.924321	0.0521713	0.0142243	0.00377607	7.16319e-06	0.0292306	0.00457244	0.0434538	0.137114	0.00342014
337	4.16075	0.965174	5.29167	0.390383	0.815929	1.25088	0.0124185	0.31079	0.580495	0.00621988	2.75171	0.300457	0.411689	0.429087	9.73625e-05	0.0207448	0.116248	0.000264235	3.9879	0.00535998	0.136607	0.0681806	0.0167391	0.0007354	0.0413411	0.00643808	0.0930712	0.00177499	0.0235038	1.84043e-06	0.00677935	0.000129195
338	0.0170819	0.0209328	0.467063	0.603843	0.165638	0.0346311	0.585368	0.000287479	0.0670121	0.0532211	0.244199	0.162492	0.65801	0.115966	2.31293	0.158968	0.223035	0.148647	0.0380889	0.0262656	0.0456087	0.0285585	0.341818	1.92894e-06	0.00301841	0.0216068	0.110739	0.0055839	0.0083532	0.00600922	0.0669049	5.46781e-06
339	0.0664855	0.130716	0.00106127	0.00477255	0.0676201	0.00118042	0.409597	0.116109	1.98751	0.448213	1.38617	0.0106528	1.63614	1.06828	2.74229	1.39984	0.284295	0.0598461	0.417813	0.0600906	0.104242	0.0453775	1.0115	0.112923	0.000677284	0.00184656	0.0894183	0.0239447	1.02372e-05	0.0051277	0.182385	0.00157316
340	1.09303	1.21479	1.00755	0.276653	1.63082	1.80713	2.98451	0.447852	0.742609	0.0206686	0.508153	0.0891499	0.109363	0.0752163	0.0340041	6.50696e-05	3.28854	1.36924	1.04928	0.859063	0.530557	0.231658	0.0215025	0.034902	0.0812556	0.0729444	0.0481851	0.0116088	0.00973622	0.0039055	0.00208847	0.0259227
341	0.0151419	0.0119176	0.307747	0.00277019	0.254926	6.18478e-05	1.29173	0.00205725	1.56105	0.0014399	3.90673	0.00268702	1.83077	0.794905	3.40053	0.966107	0.237187	0.285716	2.64661	0.117806	0.0364691	0.0101861	0.401958	0.00950315	0.0029079	0.00151715	0.0191292	0.0233696	0.148334	0.0718595	0.403082	0.0552813
342	0.126737	0.0143539	0.0909792	0.00293008	0.133464	0.741216	0.156502	0.589389	1.08446	1.27398	1.86768	0.0632729	0.524344	0.798824	0.0168672	0.0750983	0.837048	0.515144	3.09652	0.370149	0.00506435	0.0051043	0.880302	0.0579344	0.253765	0.252807	0.000111419	0.068585	0.060762	0.00314951	8.85762e-05	0.000136734
343	0.00115226	0.0574686	0.84629	0.0300369	0.748797	0.0612064	0.0494522	0.000530834	0.0964983	0.0653195	0.599338	0.0451651	0.849142	0.0458507	0.645187	0.0523056	0.732079	0.0694144	1.66503	0.0949329	0.193319	0.0487203	0.423506	7.75592e-06	0.00527654	0.0179258	0.406945	0.000786009	0.0202342	0.0230973	0.0607506	0.00263588
344	4.27748	1.65559	4.66494	1.24387	0.149568	0.0906071	0.00297955	0.241114	0.109587	0.0754879	1.75468	0.1208	3.3159	1.09923	1.50801	0.276309	0.0350873	0.0923464	2.24028	0.039461	0.0702904	0.0583821	0.595834	0.0608193	0.0427716	0.0370092	0.00649162	0.010136	0.0628062	0.00664257	0.0621652	2.14851e-05
345	0.00557093	0.450154	2.76951	0.73664	0.671032	1.60151	4.77076	0.714715	0.294745	0.0557942	0.587908	0.0399033	1.65525	0.489127	0.429029	0.0758613	1.14661	0.125057	0.360561	0.116101	0.0258718	0.00558327	0.146976	0.0478421	0.0110961	0.0072096	0.0553693	0.0593315	0.00730057	0.063524	0.148759	0.0180905
346	0.015146	0.6092	0.00539339	0.221891	0.0492395	0.089868	0.00391904	0.0231005	0.512352	0.343492	0.144924	0.27009	0.981493	0.0482369	0.995175	0.00342933	0.0676638	0.0545512	0.264576	0.0254968	0.0103801	6.53352e-08	0.0967393	0.00654127	0.36494	0.227781	0.102676	0.157043	0.181348	0.241151	0.252257	0.0737314
347	0.349037	0.386568	0.0616955	0.597989	0.0423661	0.149905	0.257835	0.530567	1.94758	0.353624	6.81752	4.24895e-07	1.13354	0.0644235	1.31615	0.000175945	0.316354	0.0936292	0.00433737	0.130229	0.0440654	0.0711433	0.544998	0.0288179	0.00556366	0.00445873	0.139363	0.0219861	0.00556396	0.000413331	0.00650856	0.014781
348	1.4878	1.56497	0.53536	0.673476	0.521829	0.211703	0.843367	0.536739	1.20199	0.494884	4.19361	0.0905218	1.83302	1.53789	0.652504	0.76058	1.96229	0.997321	0.145795	0.0925129	0.111861	0.00219731	0.410973	0.0012193	0.000398365	0.00109315	0.127079	0.000344449	0.0243438	0.00358737	0.0096793	0.000277519
349	6.15172	0.00859462	2.38522	0.00273993	1.37624	0.66059	1.90144	0.00371697	1.58173	0.374591	5.91987	0.249604	0.0333021	0.00997082	0.197233	0.0753138	0.0026355	0.0398783	0.30602	0.22708	0.170069	0.052727	0.279477	0.0222717	0.94656	0.105006	0.131728	0.0165904	0.0398547	0.0997861	0.243815	0.0322807
350	0.0483878	0.211015	0.0211466	0.00636089	0.424216	0.0487184	1.05147	0.141687	0.044043	0.0177107	0.276116	0.167867	0.659059	0.958243	0.00287001	0.00786484	0.0543447	0.0181925	0.233939	0.0001024	0.00155498	0.0319291	0.112212	0.00428303	0.212827	0.0129361	0.281344	0.00112849	0.000931121	0.00149753	0.10711	0.00203847
351	0.712328	0.297333	1.17675	0.15344	0.699376	0.0363647	0.0552729	0.0412313	1.27466	0.0251463	5.44904	0.0739626	0.000201129	0.0314578	1.75227	0.032493	0.097891	0.0316719	0.346096	0.421151	0.00401559	0.0439854	0.0174792	0.00458725	0.385417	0.202716	0.071132	0.0524055	0.0144229	0.00315795	0.413897	0.00205071
352	0.423641	0.215236	0.0445271	0.00561008	0.00491235	0.0129688	0.0775485	0.0180845	0.0342293	0.0377448	0.0828337	0.0921473	0.0308713	0.0277909	0.0260261	0.00894656	0.07162	0.00846205	0.0132105	0.00455159	0.00278021	0.00482416	0.410865	0.00198152	0.124246	0.0139695	0.478749	0.000377989	0.0379097	0.014886	0.00282425	0.0469386
353	0.00458141	0.025123	0.000518182	0.050297	0.209929	0.217454	0.00184684	0.0905599	0.385328	0.250985	0.052646	0.0188647	0.00621559	0.00340107	0.583751	0.00172483	0.883667	0.6178	1.16098	0.23617	0.000836275	0.0207135	0.210344	0.0148806	0.00376249	0.000456568	0.419629	0.00689778	0.0543426	0.0515603	0.076754	0.000492547
354	0.769621	0.421904	1.0938	1.21921	0.341622	0.254418	0.596084	0.12453	1.11376	0.95757	2.20234	0.482704	1.49851	0.287979	0.306923	0.00041999	0.00604216	0.208286	2.36729	0.0645504	0.00690139	0.175368	0.329515	0.0119821	0.299062	0.112193	0.190713	0.059039	0.0993741	0.0811405	0.0421511	0.0560579
355	9.56248	0.595122	7.89994	0.611672	0.000847537	0.134836	0.441141	0.0186012	0.205986	0.0701231	0.0194635	0.0290354	0.750365	0.227985	0.748209	0.085085	0.0939936	0.0812067	1.24871	0.212411	0.0221583	0.0326862	1.37066	0.0694237	0.0018896	0.00476159	0.0899974	0.00388785	0.109491	0.0789835	0.344614	0.0205738
356	0.0176532	0.12727	0.250788	0.0127886	0.199914	0.343897	0.0111535	0.211431	0.754688	0.393944	1.73251	0.000118688	1.24268	0.102688	1.08146	0.00787598	0.0713616	0.00820774	2.45376e-05	0.00480051	0.0267049	5.61673e-06	0.825519	0.000265901	0.00997419	0.0412968	0.0176743	0.0210344	0.03806	0.0196851	0.00237252	1.85903e-05
357	0.027113	0.323763	0.0557697	0.288453	0.114615	0.114921	0.260187	0.0522517	0.321961	0.382376	2.27981	0.00038258	0.412049	0.0906208	0.414314	0.110444	1.06309	0.243354	0.367579	0.0610035	0.00464321	0.0284616	0.314344	0.00325301	0.0341699	0.00274551	0.290765	0.0313577	0.122711	0.0309174	0.555412	0.0323701
358	0.000896565	0.0940098	0.590816	0.0438894	0.627113	0.0118373	0.842285	0.0249294	4.05981	0.00253956	6.72952	0.0227941	0.172827	0.532589	0.0962629	0.227696	0.000986539	0.0234185	0.228182	0.103265	0.0921224	0.00509306	0.0955287	0.00941451	0.205263	0.113987	0.000207652	0.321853	0.000981869	0.105922	0.264123	0.0639876
359	0.485599	1.08542	0.102689	0.049223	0.137571	1.1551	3.10873	0.306582	0.00174662	0.105603	0.0590947	0.0745272	0.0927183	0.0351346	0.842443	0.0100107	0.996376	0.200803	0.496879	0.0482553	0.0269688	0.0597971	0.222657	0.0380053	0.0140401	6.58799e-05	0.0203067	0.0266541	0.0515118	0.0568293	0.0604189	0.00329891
360	0.123312	0.428127	1.50955	0.192281	0.0201435	0.188004	0.011616	0.148868	0.0116817	0.000707021	0.246711	0.130807	0.166466	0.053474	0.119941	1.63404e-05	0.393685	0.0384622	0.127249	0.0150202	0.0432058	0.000360453	0.32866	0.0334472	0.00280901	0.000480764	0.157915	0.00167038	0.0449631	0.024992	0.104693	0.00214898
361	0.190759	0.0368669	0.0126521	0.115783	0.995154	0.542991	2.22657	0.00922218	0.132249	0.167852	1.01488	0.0557874	0.631601	0.0399538	0.35941	0.0672036	0.214723	0.262244	0.00337301	0.183862	0.21946	0.0246036	0.00259258	0.192304	0.00332045	0.00171096	0.00366056	0.0197555	0.0494837	0.0158245	0.180677	0.0257236
362	0.103819	0.142929	1.40762	0.00100115	0.170164	0.35291	1.58013	0.0186811	0.760705	1.64274	0.746874	0.646103	2.06532	1.12926	2.01745	0.233093	2.04414	0.299995	3.05858	0.146617	0.0188418	0.00287897	0.364278	0.00639555	0.0325912	0.138091	0.088714	0.0557893	0.054515	5.17173e-05	0.00181307	0.0213703
363	0.0467611	0.269486	0.0998593	0.0496311	1.2839	1.09875	0.618921	0.473193	0.242169	0.137122	0.654727	0.106594	1.15439	0.504704	1.82041	0.10679	0.278184	0.40373	0.670029	0.390886	0.132247	0.148477	0.00523907	0.0144884	0.152875	0.00741195	0.392152	0.0219395	6.14867e-05	0.000132318	0.00268554	0.010327
364	0.0721892	0.0702384	0.000474743	0.0291934	0.0208412	0.64916	2.60106	0.293453	0.966656	1.33962	0.852718	0.191597	0.0380767	0.385556	0.0301967	0.103366	0.57481	0.217409	0.688375	0.0130868	0.000721169	0.184734	0.0320939	0.122635	0.0314934	0.0225857	0.0191181	0.00386019	0.0930673	0.0445395	0.312409	0.0159119
365	0.195194	0.0540975	0.0612862	0.0483932	0.478537	0.17627	0.0811829	0.328726	1.53373	0.566107	0.396157	0.272627	1.45967	0.661946	0.0518558	0.0091109	1.75895	0.930486	0.658737	0.480469	0.0462603	0.0927817	0.591733	0.046894	0.016443	0.00606363	0.183702	0.000509587	0.00120766	0.00264354	0.000367227	0.00289272
366	0.372484	0.000102048	1.25575	0.00666812	0.0206244	0.646301	0.154075	0.303108	0.0926495	0.380324	0.0711744	0.00805572	0.0307025	0.249147	0.327292	0.0100233	0.00582385	0.130945	4.53089	0.00762926	0.105683	0.0699565	0.0679396	0.0742798	0.049322	0.0165174	0.147449	0.00149237	0.122139	0.00520016	0.443352	0.000179012
367	0.73589	0.160901	1.54661	0.486571	0.227159	0.372353	0.638524	0.297615	0.023399	0.202484	0.133853	0.172498	0.120141	0.00923079	0.0505265	0.00492324	0.34388	0.574166	3.58836	0.134978	0.861961	0.0573763	0.0387003	0.11187	0.0101411	0.0222218	0.000266484	0.0097682	0.184049	0.0370481	0.371884	0.00321855
368	0.747907	0.00362951	0.567145	0.00655944	0.55505	0.237983	0.0112317	0.110228	0.0425524	0.22793	1.19082	0.0519202	0.113318	0.21903	0.20136	0.000181697	3.78445e-06	0.0174479	0.270265	0.185682	0.0334569	0.0497828	0.364621	0.0923603	0.00236332	0.00788147	0.0165008	0.00179884	0.179563	0.128427	0.302086	0.0644204
369	0.992073	0.601112	0.276789	0.0301317	0.0139109	0.443921	0.601327	0.0545603	0.546099	0.476689	0.00901163	0.148618	2.12984	0.0749466	0.104542	0.0631755	2.06892	1.42555	0.451805	0.203326	0.0637001	0.0639259	0.205839	0.00100805	0.223721	3.47628e-05	0.392876	0.00237271	0.0440159	0.012181	0.0185443	0.0317938
370	0.240738	0.00722276	0.0105622	0.00459931	0.171714	0.0885523	0.00214502	0.118071	0.0362363	0.0374606	0.683264	0.0169963	2.01263	0.0667322	0.494735	0.023669	0.172463	0.20099	4.07952	0.0647679	0.072375	0.129267	1.13841	0.189333	0.000771369	0.0137587	0.115251	4.11169e-05	0.00447862	0.00437038	0.0945615	0.000860699
371	0.393437	0.500269	0.609504	0.0679483	0.49964	0.844838	0.518407	0.267331	0.0876398	0.153669	1.05223	0.046245	0.00478444	0.0118822	1.46398	0.0986405	1.06866	1.62641	0.319192	0.138605	0.00498599	0.0229949	0.602985	0.00251586	0.187331	0.00124172	0.043365	0.00248777	0.107451	0.0153665	0.497222	0.000240951
372	0.110675	0.0166941	0.403438	0.000944759	2.57677	0.506517	1.79044	0.00487582	0.249926	0.104973	0.095799	0.0783729	0.390807	0.000231124	0.985907	0.00177578	1.47642	1.01435	2.43527	0.000788272	0.0319172	0.00286614	0.122281	0.0277187	5.89147e-06	0.0260167	0.0374913	0.000489907	0.0592028	0.0410806	0.122734	0.00183719
373	3.59484	2.33363	4.14541	0.503633	3.30498	0.00417511	1.58512	0.0161751	0.0285254	0.293491	0.229729	0.1304	3.6457	1.62322	1.80125	0.0843734	1.78484	0.174582	0.136325	0.076628	0.493383	0.17638	0.0586453	0.175794	0.0153339	0.0034334	0.175407	0.0249231	0.212013	0.100274	0.0336376	0.0715295
374	0.832887	0.0206339	1.72142	0.0286219	1.33535	0.206403	1.81207	0.0396292	2.63653	1.86979	5.08295	0.674215	2.00548	0.844634	0.917304	0.00410686	0.835457	0.091999	0.597807	0.000231022	0.0479134	0.111719	0.224719	0.0203251	0.0997514	0.0216531	0.512526	0.000332566	0.0789425	0.0313827	0.0756055	0.000442088
375	0.643307	0.0107115	0.0618699	0.0012267	0.0245643	0.35697	1.28771e-05	0.0184248	0.0450235	1.21997	0.164133	0.0692654	0.0669907	0.201733	0.142683	0.00167227	0.22446	1.00817	3.87712	0.171886	0.032395	0.0547873	0.396273	0.0148821	0.0859192	0.0778228	0.118777	0.01536	0.172205	0.0934489	0.0227494	0.0549619
376	0.943079	0.00745893	0.571139	0.0260074	0.0645109	0.0164798	0.08629	0.0306957	0.723687	0.000427493	0.568946	0.000232947	0.0156098	0.141957	0.544569	0.209241	2.97475	0.83126	0.357514	0.0298269	0.0145765	0.097777	0.432215	0.0352966	0.0124816	0.0381314	0.0688471	0.000791809	0.00635762	0.00406011	0.000430312	0.059876
377	0.712614	0.266735	0.286803	0.000183303	0.120247	0.136297	1.73528	0.432276	2.58851	0.839837	1.49281	0.0456932	0.252433	1.22945	0.0139601	0.381091	0.93131	0.0027054	0.994402	0.0987101	0.0593866	0.000104462	0.557516	0.000295007	0.00417964	0.00595116	0.0422794	0.00031785	0.039027	0.0138597	0.272388	0.00482334
378	0.332622	0.0811119	0.211427	0.000101983	0.0479683	0.297477	1.42022	1.51153e-09	0.831018	0.248727	6.74456	0.37395	0.0658359	0.041582	0.737063	0.0431629	1.74038	0.438954	1.81349	0.0155742	0.696224	0.0234551	0.977314	0.00666423	0.193516	0.0355223	0.166341	0.00710879	0.147699	0.0554824	0.217775	0.00218185
379	0.416494	0.306193	7.22047e-05	0.0326974	4.20039	0.0221292	1.91126	0.00242376	2.05255	1.34944	1.08066	0.0978851	0.0198908	0.293035	0.41851	0.473535	0.0986527	0.415151	0.146736	0.0685904	0.0965228	0.000419817	0.130796	0.0212112	0.154274	0.0497453	0.000235102	0.00397896	0.00136672	0.00125633	0.101441	0.0104425
380	0.550165	0.160373	0.0284582	0.623431	0.0939352	0.160204	0.000938611	0.00304894	1.40466	0.0309544	12.522	0.000567617	0.000156442	4.0718	0.0705438	0.0708066	1.80674	0.557574	1.0493	0.0737626	0.0590485	0.218847	0.0527321	0.0527764	0.111146	0.0160442	0.0360148	0.00590255	0.0446554	0.00585763	0.254611	0.000686229
381	2.305	0.121957	1.21331	0.00370902	0.17704	0.381257	0.136291	0.214645	2.71126	0.613214	11.2407	0.327683	0.0548085	0.37512	0.029386	0.0161517	0.18843	0.000615263	0.74179	0.0543193	0.402215	0.0447588	0.701276	0.0404434	0.153818	0.035589	0.238856	0.00560602	0.00156206	0.00726844	0.0869804	0.000444886
382	4.71658	0.814038	8.6775	0.861396	0.38556	0.00552316	0.243526	0.000481867	1.88614	1.14796	1.14796	0.151013	7.54481	1.12731	5.69019	0.241976	0.0382344	0.00684294	6.29383	0.0777008	0.00877217	0.0100894	0.395615	0.0454721	0.110877	0.0266216	0.282139	0.0112183	0.0085253	0.0166584	0.171746	0.000186027
383	0.526256	0.00505357	0.909307	0.00491053	0.0145244	2.60264e-06	0.110922	0.127125	1.41154	0.941118	0.375791	0.000312746	0.175102	0.0618006	0.093821	0.110175	0.0933833	0.112245	1.52915	0.0258819	0.313019	0.345725	0.00358079	0.064875	0.0863904	0.0139059	0.0484766	0.00170239	0.0398609	0.0690648	0.126143	0.0357919
384	1.96777	0.108722	1.02268	0.0078729	0.130179	0.198706	0.0997074	0.10338	0.114777	0.972146	0.0213191	0.0194564	0.00913584	0.000663986	0.106242	3.61385e-05	0.469838	0.799612	0.0781097	0.0513059	0.00527574	0.054194	0.68115	0.00760138	0.015318	1.83445e-05	0.0840319	0.00931979	0.0361005	0.0132796	0.0148125	6.65457e-06
385	1.01049	0.0532994	0.148387	0.053337	1.1014	0.100778	0.962758	0.0014198	0.114076	0.0363004	0.246289	0.0119434	0.0192775	0.00018103	0.0142552	0.552999	3.35866	0.917642	6.91697	0.221048	0.00397451	1.83544e-05	0.344776	0.00434146	0.00800252	0.000488715	0.385496	0.00029928	7.43485e-06	0.002462	0.0436945	0.00549818
386	1.24231	0.323695	8.46198	0.0256599	0.277048	0.0782731	0.531928	0.534238	0.0636137	0.0352015	0.000916712	0.00053872	0.537609	0.0359029	0.863428	0.00311898	0.0676634	0.00385019	0.977117	0.104436	0.183486	0.0553278	0.047539	0.000269306	0.135547	0.153383	0.00380533	0.033161	0.0221694	0.00323159	0.160561	0.000192045
387	1.0736	0.849268	2.33786	0.235094	3.97273e-06	0.0684148	0.0687418	0.23814	0.693444	1.59828e-05	0.848338	6.53047e-05	0.176077	0.149963	0.241393	0.0181193	0.765091	0.00943233	0.512893	0.00104534	0.00114537	0.0103477	0.517965	0.000156381	0.308828	0.156816	0.638225	0.0878888	0.388629	0.176979	0.460937	0.00531281
388	1.5634	1.29973	0.0732728	0.68441	0.814733	1.47954	0.686156	0.450078	0.0436808	0.00179578	0.00570909	0.448563	2.02142	0.579604	0.793841	0.0487844	0.443335	0.0504483	0.186228	0.00589147	0.0812165	0.00797168	0.29075	0.0218906	0.0133796	0.00648002	0.0483414	0.0132543	0.0111879	0.00268141	0.234668	1.15607e-06
389	3.43935	0.31127	2.82688	0.325717	0.153858	0.513101	0.518842	0.0261936	2.01499	0.65196	0.655561	0.0223157	0.708815	0.00836213	0.550664	0.0636203	2.18318	0.323624	7.76354	0.133543	0.698999	0.46375	0.0240862	0.274537	0.0171124	0.0802952	0.859885	0.0208544	0.000482403	0.0167417	0.0864609	0.0120952
390	3.04239	0.0784204	0.690274	0.00136011	1.62563	1.81	0.433414	0.555114	0.434695	0.034813	0.00426078	0.0707428	0.912588	1.33302	0.558418	0.644514	0.00050496	0.000950035	0.0205346	0.00904512	0.0472677	0.0357335	0.322769	0.0747765	0.00473091	0.0030354	0.275863	0.00668666	0.0256503	0.0353051	0.0729236	0.000336703
391	1.75372	0.0632367	0.545026	0.0911313	0.274741	0.0385074	0.641204	0.0220433	0.0504308	0.00249929	3.58371	0.0121778	0.132705	0.104556	0.0616461	0.00460062	0.000619274	0.0861124	2.35697	0.0278149	0.383722	0.354187	0.408916	0.00498709	0.177987	0.057755	1.15306	0.0221382	0.163749	0.0191802	0.471587	0.000338539
392	2.26524	1.01875	3.97398	0.437512	0.581652	0.0379987	0.59394	0.000758406	0.276141	0.0438163	0.91295	0.390388	3.55587	1.59267	0.593943	0.0172342	0.605123	0.039131	5.81682	0.0637709	0.131278	0.00441742	0.593941	0.000352999	0.0302128	0.00481941	1.16733	0.0285726	0.0611197	0.0311505	0.00116513	0.0253207
393	2.34772	0.581625	0.280623	0.0564882	0.377495	0.130887	0.00136881	0.0683575	0.0814294	0.0566268	1.64419	0.860242	2.19797	0.286996	2.55336	0.121342	2.70138	0.928628	0.548487	0.00561146	0.0432956	0.00179669	0.548491	0.00367465	0.157281	0.0687821	0.25298	0.00199644	0.000635029	0.0912988	0.0175783	0.00281962
394	1.8552	0.320156	1.22021	0.122909	0.217746	0.112576	0.504848	0.00192003	0.146482	0.180116	3.14392	0.254053	0.0679506	0.15787	0.113905	0.108041	0.00424746	0.0141241	1.95963	0.101073	0.200748	0.106473	0.325535	0.00154551	0.331472	0.0343555	0.000393468	0.00523	0.0605532	0.0301917	0.346221	0.000203107
395	2.21936	0.0891064	0.261446	0.0896196	0.452034	0.103406	0.179873	0.000408213	0.490663	0.149686	1.51611	0.360815	1.73489	0.200795	0.340811	0.0463674	0.341852	0.645805	2.10713	0.231225	0.0842539	0.0802348	0.463014	0.0120325	0.120704	0.0257015	0.000576036	0.0549266	0.00441443	0.000176364	0.306593	0.00199382
396	1.93111	0.360461	0.000462071	0.00639013	0.096819	0.0262657	0.0859799	0.0307584	0.722561	2.91558	1.05254	0.227458	0.84023	1.60267	0.027921	0.0912279	3.74441	0.549534	10.2674	0.132366	0.0194653	0.0168303	0.403496	0.0202512	0.0436128	0.0802871	0.365242	0.0897559	0.233628	0.115387	0.422989	5.83008e-05
397	3.04737	0.125311	0.00234449	0.0043207	0.262623	0.000213094	0.0339987	0.14539	1.37508	2.38051	4.40823	0.728131	0.736478	2.11325	0.384773	0.0168695	0.0986234	0.132256	1.92285	0.0654543	0.0622431	0.00103243	0.010892	0.0122586	0.0784134	0.00149527	0.0879445	0.0253402	0.0305616	0.0105687	0.0098462	0.0314799
398	2.45099	0.231931	0.00298524	0.386369	0.0950812	0.0419276	0.3933	0.245363	1.56016	0.419985	2.5222	0.259941	0.548912	9.2949	0.0820432	0.128248	0.0169028	0.346663	2.44672	0.263133	0.400957	0.136876	0.348366	0.00977838	0.048553	2.31208e-06	0.101789	0.0675062	0.0781697	0.00948715	0.221274	0.0128171
399	2.53845	0.333074	2.97742	0.104965	7.7832	1.08934	3.78437	0.753234	0.0101101	0.268272	5.19221	0.237094	3.67839	0.63346	0.723269	0.127949	1.39421	0.0330442	0.313768	0.0995126	0.00882511	0.0137727	0.2364	0.0730029	0.0579032	0.039777	0.494557	0.0697716	0.0285887	0.1176	0.0193786	0.00293216
400	2.87224	0.606707	0.28098	0.362006	0.55814	0.0165115	0.197348	0.209905	0.0626877	0.00357987	0.214709	0.158839	2.59559	0.385028	1.5151	0.611169	0.134027	1.14937	6.87367	0.0964571	0.0621755	0.189921	0.131708	0.146957	0.162217	0.0931592	0.010301	0.031199	0.094249	0.119276	0.28098	0.0161871
401	4.96431	0.0162753	0.25	0.00373607	1.1156	0.521609	3.0619	0.916424	0.799661	0.00165418	0.0637195	0.287905	0.00597814	0.0886857	0.25	0.0843579	0.814962	0.752451	2.92435	0.137877	0.00163529	0.114367	0.149132	0.10492	0.0029558	0.00146312	0.583622	0.129789	0.0955747	0.0392544	0.172178	0.0441982
402	0.0939396	0.126338	0.34203	0.00184765	0.134429	0.0237443	0.0224934	0.00409361	0.582747	0.233381	1.13511	0.0596256	0.00737087	0.071333	0.819876	0.0658043	0.00210676	0.065876	0.0554396	0.00934261	0.0321525	0.0286426	0.090175	0.0288927	0.00127851	0.00115702	0.0616582	0.000601928	0.123732	0.0523882	0.00118634	0.00335489
403	0.0264866	0.00740284	0.115317	0.027447	0.257177	0.123675	0.610816	0.152104	0.216982	0.0549658	0.0482424	0.0909958	0.00530384	6.20769e-07	0.774498	0.00247624	0.0106436	0.0872308	0.000107297	0.0281561	0.0155836	0.00246143	0.0635658	0.00374148	0.0345126	0.0239562	0.11129	0.008618	0.0023898	1.13391e-05	0.106774	9.36037e-05
404	0.00797097	0.00391746	0.131533	0.050693	0.313011	0.0581524	0.846967	0.026038	0.0871925	0.0538345	0.175652	0.0018987	0.55005	0.313768	0.111286	0.015488	0.132255	0.0547702	0.503447	0.0517789	0.0377936	0.021557	0.0623382	0.000880775	0.047801	0.0136334	0.0934346	0.0125378	0.00822932	0.00346942	0.119038	1.4572e-05
405	0.980547	0.0159676	0.00656148	1.71034e-05	0.608598	0.348366	0.0434658	8.29246e-05	0.221849	0.000640827	0.387154	0.339745	0.189896	0.178089	0.478037	0.011137	0.221603	0.0216668	0.591577	0.00201396	0.0570031	0.0335566	0.0538295	0.000248702	0.0154746	0.0125816	0.00381429	2.86478e-05	0.00249945	0.000216314	0.0602101	0.000704044
406	0.00050702	0.01776	1.16733	0.00391548	0.892963	0.00413807	0.136029	0.00241548	5.40954e-05	0.117083	0.0570647	0.0700686	0.835366	0.000216289	0.0859575	0.0506803	0.233571	0.094217	0.682092	0.0113792	0.0700511	0.0275345	0.134473	0.0005386	0.0608187	0.0203381	0.0865476	0.00855834	0.0622135	0.0449802	0.316556	0.00126844
407	0.069309	0.00893224	0.264384	0.00902421	0.607167	0.0439714	0.00153681	0.00206376	0.000299622	0.0480638	0.137418	0.000834811	0.0290499	0.0016091	2.10994	0.0196499	0.00511964	0.00225558	0.152763	0.000121335	0.0149933	0.0397132	0.0812494	0.00608594	0.0306277	0.0281287	0.0429136	0.00105223	0.00187899	0.0275766	0.166186	0.00360856
408	1.05284	0.0163522	0.0440301	0.0380275	0.232568	0.0225846	0.0171383	0.0881443	0.0111478	0.0414894	0.00149635	0.00013889	1.16737	0.372016	0.010138	0.0184961	0.000860078	0.0138569	0.0478575	0.035592	0.0339857	0.0339512	0.00156872	0.000614238	0.00237132	0.00130825	0.000169721	0.000192682	0.0133413	0.00830289	0.185952	0.00081869
409	0.204492	0.0225163	0.00808449	0.0147615	0.288671	0.0541641	0.538057	0.0133341	0.036198	0.0100277	0.181511	0.000228285	0.104741	0.0420194	0.0929144	0.00017586	0.190142	0.133206	0.562053	0.050702	0.0137734	0.0114562	0.0509761	0.00355792	0.00727949	0.0042101	0.000811037	0.0139236	0.00348452	0.000188358	0.178527	0.00232045
410	0.106357	0.0214606	0.942247	0.0844398	0.110543	0.0542703	0.146843	0.021026	0.44781	0.187444	0.860958	0.39857	0.157905	0.548491	0.288114	0.0178836	0.0428778	0.0523748	0.120402	0.00765945	0.018406	0.0117826	0.0442904	0.00794377	0.171976	0.0285647	0.1314	0.000287924	0.136974	0.0142165	0.387075	0.000505371
411	0.20415	0.357985	0.000742934	0.0179341	0.0458372	0.0357497	0.0125302	0.0516259	0.00171248	1.23269e-06	0.249194	0.00306934	0.234583	0.0195532	2.08465	0.0376575	0.00732315	0.0152664	0.360615	0.00080184	0.0230741	0.0299028	0.0117928	0.000440054	0.00769398	0.0010667	0.00863103	0.000481932	0.00995921	0.0049905	0.121326	7.4781e-05
412	0.0611103	0.00178265	1.02007	0.210527	0.243155	0.641204	0.00174759	0.00150674	0.269723	0.641204	0.498265	0.011789	0.0361814	0.0384423	1.22675	0.00165739	0.257213	0.0236476	0.747005	0.00123453	1.36692e-05	0.00423181	0.00457944	0.000287919	0.00822667	0.000693201	0.0190928	0.00026678	0.00010164	0.00069044	0.138734	0.00821527
413	0.0765926	0.00756037	0.412096	0.00636415	1.20622	0.00281403	0.101487	0.118202	0.059752	0.00211547	0.146912	4.51087e-06	0.0975049	0.0481872	0.349834	0.00254838	9.37429e-06	0.109312	0.156862	0.00115012	0.00785725	0.00232263	0.0196895	0.0173006	0.0198003	0.0110189	0.0458927	0.0101736	0.0260343	0.00319328	0.0407551	0.00010759
414	0.0584952	0.0224637	0.063255	0.012298	0.132293	0.00266918	0.400765	0.0448777	0.202278	0.0558729	0.228729	0.00259958	0.250407	0.265166	0.452974	0.0210218	0.111652	0.0565033	0.00900279	0.00191671	0.313844	0.107654	0.382379	0.0267657	0.012877	0.00165602	0.0391518	1.67678e-06	7.40545e-07	0.00136149	0.0698631	0.0103162
415	1.25368	0.00730285	0.0378543	0.0450994	1.40135	1.05728	1.68191	0.120113	0.547933	0.00495429	1.66662	0.0276334	0.058371	0.0199088	1.25793	0.00328183	0.0511675	0.0158423	0.377097	0.0490758	0.0252326	0.026092	0.022173	0.00145957	0.00946581	0.00377164	0.0228632	0.00102823	0.0248309	0.0262841	0.152336	0.00224816
416	0.476	0.245608	1.40563	0.0182526	0.179002	0.0914079	0.347759	0.0921856	1.23129	0.00700567	0.77036	0.0629498	0.00830902	0.00324981	0.6226	0.0409694	0.209551	0.027555	1.18826	0.100521	0.0486253	0.00361129	0.00920333	0.00132316	0.00134852	0.00704156	0.0598419	0.00764581	0.00153547	0.000435148	0.117889	0.00397313
417	1.12835	0.270802	1.88375	0.0104449	0.0820587	0.183887	0.0487089	0.092119	0.0783562	0.00545027	0.0092835	0.047323	0.130355	0.229778	2.18864	0.160762	0.268279	0.0589483	0.0569062	0.0917383	0.00250785	0.0289713	0.047951	0.00191281	0.00313981	6.12935e-05	0.00743245	0.0103379	0.00467908	0.007659	0.141234	0.000418425
418	0.195894	0.202365	0.332948	2.70482e-05	0.273055	0.158141	0.261496	0.0424984	0.0473626	0.00115217	0.786507	0.138428	0.206005	0.0983538	0.55008	0.089028	0.00939557	0.00626433	0.249604	0.0863483	0.235106	0.01848	0.129628	0.0105587	0.0878823	0.00125317	0.0965384	0.000290677	0.000273575	0.000197395	0.209132	0.00478814
419	0.00468593	0.024472	0.503951	0.0936086	0.358619	0.329217	0.0356403	0.0142921	0.402734	0.0249008	0.244105	0.0751527	0.371368	0.254622	3.15936	0.159407	0.0312678	0.0314767	0.167128	0.0731805	0.308392	0.165982	0.292507	0.0750434	0.000299983	0.00137533	0.000454626	0.00554757	0.000126732	0.00134019	0.104439	0.00432599
420	0.0527307	0.0491979	0.0149223	0.00466525	0.0994209	0.0464592	0.0892959	0.00993125	0.546184	1.08442	0.516095	0.0750843	0.0763384	0.00684957	0.206164	0.00147556	0.222558	0.0015986	0.0273021	0.0167719	0.0356791	0.0026382	0.308278	0.0482759	0.169947	0.101109	0.164418	0.0193203	0.00461579	0.00172719	0.0391131	0.00018553
421	0.0578972	0.0120724	1.46383	0.00488822	0.103616	0.00875444	0.614534	0.0723339	0.213148	0.123337	0.809634	0.132633	0.337049	0.219643	0.0166072	0.0382446	0.00371422	0.149822	0.0889599	0.060408	0.344728	0.0128726	0.50201	0.0193725	0.0112076	0.0239019	0.0462457	0.00972904	0.0307612	0.00477978	0.368958	0.00174047
422	0.0370192	0.139663	0.52785	0.350146	1.99652	9.18092e-05	0.456685	0.0186844	0.590918	0.136683	0.57882	0.10501	0.0358348	0.259997	0.362083	0.143988	0.00192133	0.0477238	0.0753499	0.0177283	0.00313239	0.00624155	0.0276533	0.051485	0.0158011	0.0296011	0.0130805	0.000679516	0.0236701	0.00597811	0.000804487	0.00214492
423	0.684775	0.00951289	0.0176554	0.0985027	1.06054	0.934439	0.169606	0.0423238	0.777273	0.0564143	0.964822	0.00408545	0.173536	0.0810707	1.64882	0.0653092	0.272689	0.14758	1.13455	0.107902	0.009443	0.0187661	0.0121995	0.00891265	0.0324471	0.0113645	0.0405403	0.00812298	0.0049591	0.00186485	0.0770849	7.71441e-06
424	0.863719	1.34944	0.00219688	0.124625	0.477322	0.0538099	0.268218	0.0734844	0.533835	0.0258158	0.952447	0.0205217	0.0265825	0.0774417	0.44421	0.0155329	0.908367	0.405034	2.37869	0.0773654	0.0110154	0.0191952	0.0123558	0.000205541	0.00280195	0.00327378	0.00164694	3.68941e-05	0.0539077	0.0450317	0.00249314	0.0252599
425	0.85263	1.42022	0.0427356	0.0781235	0.136147	0.136375	0.355366	4.73512e-05	0.390517	0.0243238	0.460263	0.0210497	0.126641	0.0279791	0.0960569	0.0331039	0.0551821	0.0605554	0.15283	0.00822148	0.0329347	5.40195e-05	0.141885	0.000434178	0.111694	0.000421468	0.134602	0.000380288	0.0277946	0.00560298	0.256472	0.00195856
426	0.081822	0.242337	2.10138	0.00118635	0.0136916	0.189365	0.10288	0.0659409	0.170745	0.0559035	0.275738	0.0180905	0.00296805	0.120372	0.410221	0.0346183	0.236809	0.110216	0.086035	0.000786486	0.0453557	0.024614	0.00674099	0.00142456	0.0149526	0.0105905	0.0993319	0.0177315	0.000292567	0.0012714	0.128961	0.000911062
427	0.124489	0.0134254	1.60196	0.126889	0.11011	0.000224688	0.0841916	0.0956386	0.153066	0.0932081	0.00448955	0.00182707	0.00239885	0.061745	0.423533	0.0141583	0.199854	0.0615113	0.949491	0.125221	0.00561871	3.26205e-05	0.00594382	0.000343154	0.0135772	0.000928713	0.14048	0.00517367	0.0172344	0.0107519	0.156934	0.000514584
428	2.82897	1.29109	0.261349	0.357581	0.36386	0.0389358	0.638976	0.00261717	0.485166	0.115891	0.140805	0.0454119	0.030472	0.0630125	0.370538	0.0466977	0.00247919	0.153297	0.631711	0.000344307	0.00919263	0.00451308	0.195187	0.0276259	0.0244005	0.00416283	0.161349	1.47884e-05	0.0114327	0.00105603	0.0142363	0.0051612
429	1.16306	2.88631	1.71164	0.799156	2.25311	0.7959	1.01185	0.119306	0.0262791	0.0598175	0.0495306	0.000633503	0.370617	0.0665382	0.17417	0.0818815	0.143156	0.116205	0.225614	6.26004e-05	0.107857	0.0559113	0.124938	0.0498924	0.00971527	0.0154271	0.0119221	0.00195466	0.0414956	0.0372746	0.028354	0.0175702
430	1.60048	0.111875	0.0788171	0.0127294	0.38122	0.037919	0.60082	0.352236	0.621579	0.201463	1.46514	0.0072154	0.506102	0.0691708	0.000268212	0.0168342	0.148197	0.018467	1.10526	0.0308079	0.0568188	0.0823948	0.00612545	0.00384454	0.0521946	0.000731321	0.00390845	0.00111556	0.0029048	0.00155471	0.0151409	0.00233905
431	0.507783	0.150351	2.29453	0.0106604	0.00490493	0.147722	0.0272722	0.12178	1.63755	0.368467	2.08416	0.0309641	0.151584	0.00548655	1.5561	0.0437087	0.000431449	0.0951344	0.825112	0.0584953	0.0120239	0.00257976	0.0288895	0.0107845	0.0137539	0.0067243	0.00601933	0.00718292	0.132684	0.00352525	0.499479	0.0124097
432	1.12157	1.14913	8.38e-23	0.245122	0.0156654	0.408046	8.32359e-23	0.00984024	7.16579e-06	0.0317721	8.37959e-23	0.0818364	0.00571527	0.141388	2.10423	0.258436	0.301759	0.219096	8.25566e-23	0.106297	0.00281234	0.00404571	8.38447e-23	7.59299e-06	0.0138784	0.011287	8.38447e-23	0.00299353	0.0346841	0.00255276	8.38447e-23	0.00150546
433	0.655515	0.0382352	1.64278	0.00722667	0.0015319	0.000252424	0.196876	0.232881	0.0604242	0.0235448	1.76638	0.208319	0.0120138	0.00862431	0.224906	0.00776183	0.0761333	3.15224e-05	0.00249254	0.00948749	0.0517964	0.0319305	0.0157067	0.0142576	0.00589221	0.00520679	0.0253742	0.0384098	0.0283294	0.0125702	0.064216	0.0246028
434	1.7801	0.319452	0.475475	0.0257239	0.260799	2.09826e-06	0.344709	0.0939549	0.357009	0.345497	0.0232307	0.032256	0.0790561	0.123716	0.565178	0.0171761	0.320955	0.111072	1.92895	8.50652e-05	0.0566176	0.0231344	0.0259402	0.0315495	9.68524e-06	0.00116932	0.00935599	0.0115666	0.00182146	5.77182e-05	0.133579	0.000321002
435	0.0370343	0.0673923	0.509116	0.041434	0.127156	0.0122482	0.0612687	0.185186	0.0558028	0.0198514	0.0535311	0.0310352	0.232162	0.00296103	0.650216	0.0293358	0.108679	0.155954	0.000861184	0.18891	0.00315646	0.000347528	0.0761949	0.0112421	0.10072	0.0585966	0.159472	0.00267813	0.000949763	2.25253e-05	0.131982	3.3067e-05
436	0.225343	0.00274074	0.321952	7.16637e-05	0.273917	0.0719714	0.000232172	0.0117865	0.145915	0.214234	1.62684	0.0992773	0.0892603	0.0493059	0.193408	0.0207548	0.848086	0.174351	1.54619	0.19362	0.000116645	0.00102645	0.0174933	5.35058e-05	0.136712	0.00812194	0.0170061	7.28101e-06	0.000761936	0.000339929	0.269919	0.00170355
437	0.366852	0.766097	0.0258363	0.074407	0.748037	0.0559959	0.265937	0.0338761	0.976925	0.944896	1.76796	0.666671	0.0921829	0.0055861	1.51079	0.00779121	0.106891	0.141129	0.226653	0.17539	0.0473746	0.0171579	0.0714128	0.0122595	0.00661729	0.000291698	0.0701524	0.00120359	9.44595e-05	5.15962e-05	0.325011	0.00107554
438	0.872904	1.39337	0.0409866	0.159187	0.00509663	0.126521	0.0252986	0.000371907	0.152022	0.305541	0.0113891	0.0193116	0.394405	0.0903412	3.30918	0.0478667	0.0361328	0.00010642	0.762975	0.10927	0.0649383	0.0560194	0.119991	0.0370726	0.0816759	0.0104157	0.295066	0.00819759	0.0380754	0.00980639	0.24656	0.00328813
439	0.889575	0.0366773	0.00069632	0.18843	0.0032358	0.0961243	0.0171743	0.215938	0.309809	0.447779	0.140789	0.170293	0.144327	0.456376	0.751677	0.110312	0.0378463	0.00894163	0.220618	0.0463527	0.0697962	0.00798027	0.0454181	0.00670568	0.0387725	0.0250402	0.0628008	0.0058615	0.0267015	5.23107e-06	0.315302	0.00615048
440	0.264791	0.244768	0.0122022	0.0437194	2.06976	0.634664	1.60095	0.362568	0.13889	0.345853	0.0158743	0.00938516	0.0062302	0.0314959	1.14184	0.304517	0.0591104	0.0154626	0.0125413	3.72739e-06	0.00193761	0.00986699	0.000486091	0.00226707	0.0201681	0.0135459	0.00103291	0.000331044	0.0322875	0.00732108	0.152557	0.000486174
441	0.00114994	0.161615	0.70128	0.0970678	0.389546	0.0382562	0.184594	0.458692	1.78845	0.00834172	3.107	0.00316824	0.0203648	0.0613562	1.72952	0.00584634	0.0454651	0.030819	0.0396865	0.000459775	0.059649	0.00610803	0.00474148	0.0107263	0.00244797	0.000506518	0.213877	0.0119655	0.0141347	0.00390657	0.133446	0.000784384
442	0.911806	0.199388	0.0959219	0.0254755	2.76749	0.875787	2.39103	0.320904	0.355729	0.0271377	0.980671	0.000946353	0.0275604	0.164267	0.18316	0.0872011	0.680249	0.812317	3.44289	0.576618	0.0119414	0.0476887	0.000835172	0.0265104	0.0555184	0.0131626	0.320419	0.011005	0.0669801	0.0191832	0.0111579	0.0243972
443	0.158556	0.520271	0.0140833	0.0251599	0.0555275	0.0615549	0.0229615	0.207374	0.0410868	0.0123967	0.412599	0.000547471	0.0851609	0.0129663	1.2582	5.99328e-05	2.31291e-06	0.143821	0.0929854	0.180038	0.000565308	0.000203591	0.00892352	0.00339919	0.0690713	0.0198375	0.150951	0.00371492	0.0299574	0.00419994	0.0776377	0.000986875
444	0.135623	0.0160673	0.0379587	0.0628081	0.115634	0.215226	0.384875	0.568797	0.0195066	0.0711266	0.708861	0.00312418	0.0317889	0.020339	1.36918	0.00591782	0.634476	0.0322256	0.690391	0.0189985	0.0115228	0.00459353	0.00442696	0.00112162	0.00111522	0.0114069	0.061389	3.10555e-05	0.0188881	0.0288032	0.0130196	0.00787285
445	0.650187	0.155762	0.616813	0.297936	1.85672	0.606523	0.973216	0.138323	0.731002	0.479127	2.02315	0.147476	0.325783	0.13919	2.83697	0.125604	0.165715	0.499869	0.101158	0.156612	0.157828	0.0277671	0.223018	0.0264665	0.000775331	0.00090928	0.00203849	0.0152305	0.000412073	4.55783e-05	0.0921678	0.0131725
446	0.0688749	0.13831	0.437523	0.0797994	1.34855	0.0017795	0.529122	0.00578988	0.0891844	0.0266127	0.0754418	0.180685	0.811406	1.10998	3.31598	0.619233	0.0118343	0.123326	0.492123	0.0736797	0.00129496	0.00208753	0.00327998	2.02982e-05	0.016091	0.000415308	0.380791	0.0305055	5.64494e-05	0.00435432	0.112329	0.00555343
447	4.09119	0.0571659	2.39294	0.0182514	0.0700459	0.00941708	0.0301754	0.0109126	0.0336031	0.0108295	0.0222972	0.201136	0.0516508	0.0987667	0.45598	0.00198996	0.165855	0.028022	0.376218	0.0396451	7.62705e-05	0.000689734	0.0193132	0.00628491	0.0165717	0.00707083	0.0716124	0.00350861	0.0019382	0.000266448	0.154006	0.0144108
448	0.26009	0.29473	0.705803	0.0682852	0.40517	0.21583	0.029329	0.01627	0.00231637	0.0419399	6.74001e-06	0.0468966	0.811714	0.708065	0.0268251	0.141623	0.0183178	0.0115004	0.115105	0.0241702	0.481806	0.231749	0.447839	0.0421674	0.00826541	0.00596322	0.0127566	0.000257804	0.0489302	0.0512959	0.271577	0.0119487
449	2.17037	0.402249	0.74053	0.11972	0.397009	0.0250109	0.0148675	0.330599	0.69069	0.0897923	0.935273	0.062232	0.0578385	0.27388	1.1193	0.442981	1.18585	0.168706	1.08157	0.00650823	0.00122305	0.00537676	0.000219353	0.0446589	1.19151e-05	0.00473574	0.0173131	0.00860569	0.0444657	0.000776782	0.00849289	0.00238888
450	0.0268135	0.10743	1.36883	0.00420603	0.232829	0.184689	0.0816338	0.011026	0.921495	0.529577	0.963382	0.108735	0.314403	0.354181	2.39184	0.415126	0.0852422	0.224588	0.0289075	0.0176841	0.000128997	0.0164196	0.0889493	0.00862643	0.100567	0.0272237	0.238639	0.025364	0.019785	0.036573	0.0173195	0.00487878
451	2.89959	0.409096	0.666395	0.21017	0.19169	0.00909184	6.94644e-05	0.0436156	0.310826	0.075231	0.400279	0.0187963	1.68036	0.458446	3.33572	0.0767424	0.111507	0.277248	0.0115075	0.0475494	0.044251	0.0472053	0.000692471	0.00616535	0.00585851	0.0308524	0.00659807	0.0049148	0.0317055	3.39026e-05	0.0308247	0.001232
452	0.841902	0.748666	0.0123703	0.529626	4.10369	0.414772	2.09122	0.0652017	0.231555	0.0541851	1.15598	0.000627773	1.45438	0.799248	1.04081e-19	0.443225	0.000105802	0.000156845	0.109282	0.0237965	0.00895272	0.0397753	0.00389654	0.0209342	0.0572312	0.0385301	0.0585432	0.0113412	0.00725684	0.0021022	0.0673545	0.00759863
453	0.00485169	0.00164231	0.2674	0.104725	0.000887341	0.518008	0.00165487	0.695614	2.65472	2.71462	2.81942	0.641646	0.102677	0.194843	0.420629	0.0164976	0.0028235	0.0538852	0.0103018	0.0451815	0.0834267	0.00668252	0.000319677	0.0246782	0.0201601	0.00178019	0.101204	0.00103403	0.00252308	0.0207686	0.1349	7.99361e-06
454	0.750174	2.30285	8.62062	1.26549	0.189485	0.0282763	0.541507	0.00245457	0.734123	0.0349917	3.21164	0.00154468	0.0018068	0.0146901	1.0695	0.00673315	0.0889019	0.0540702	0.0198638	0.0416899	0.00725759	0.0590944	0.00714867	0.0230322	0.00123324	0.00213945	0.135	0.00901242	0.00283129	0.00100225	0.0776709	0.00236966
455	0.326046	0.22619	0.0197065	0.0108261	0.262031	0.0767018	0.255697	0.100996	0.791263	0.0926634	2.62738	0.0446217	0.000153326	0.011456	0.841829	0.0120616	0.0231252	0.0527054	0.0597288	0.0116138	0.33916	0.0273857	0.414028	0.00571335	0.0395601	0.0479272	0.00117056	0.00598155	0.00946163	0.000253725	0.333495	0.00380353
456	0.967009	0.18777	0.000514264	0.0144445	0.107451	0.14902	0.0807341	0.0446498	1.51052	0.511348	2.72939	0.278284	0.499621	0.780991	0.873313	0.151384	0.118819	0.0933471	0.0318809	0.514785	0.0049589	0.000331939	0.0159136	0.0082024	0.0852485	0.0046841	0.0287362	0.00046513	0.0252914	0.0046283	0.0137625	1.93958e-05
457	0.00163145	0.0437649	0.25931	0.0278493	1.62704	0.114379	0.829561	0.283006	1.02449	0.209484	0.0595568	0.00330502	0.117128	0.154182	0.165357	0.0968115	0.0749538	0.0405619	0.200271	0.0432446	0.0395267	0.0520629	0.00216536	0.0182545	0.00775202	0.00041514	0.0160243	0.00521059	0.00269327	0.00122623	0.269326	0.0051469
458	0.285611	0.632062	0.120286	0.518321	0.170028	0.0923518	0.00366492	0.000937723	0.786819	1.22902	0.819781	0.615972	0.0972376	0.00231973	1.46574	0.0773346	0.00352114	0.025615	0.29867	0.0250549	0.00692516	0.17801	0.0129795	0.00170369	0.0236874	0.0236732	8.25092e-05	0.00334358	0.00330837	0.00811824	0.0166555	2.69387e-07
459	1.19681	0.533257	2.06315	0.12126	0.193944	0.0137367	0.0109025	0.0974316	0.0566539	0.510786	2.10969	0.408673	0.0478692	0.105535	0.610426	0.00136111	0.72688	0.105306	0.429586	0.0433845	0.417681	0.0502082	0.409491	0.0219119	0.02027	0.0311004	0.00326162	0.00434918	0.0268589	0.000234001	0.0115841	0.0190522
460	0.00161936	0.0265622	0.534305	0.00423214	0.0102965	0.00546531	0.00468237	0.00642978	0.00787852	0.0402695	0.0109625	0.322719	0.33574	0.308769	0.82775	0.0698425	0.015285	0.147466	0.13737	0.182405	0.132768	0.0441508	0.0162815	0.000222229	0.0648475	0.000151306	0.010018	0.02513	0.000359598	0.00899123	0.275941	0.000978723
461	0.0611574	0.0162996	0.759251	0.000105414	0.419647	0.17255	0.277559	0.026274	0.0264869	1.46922	0.230841	0.310758	0.0383972	0.304271	0.786845	0.897529	0.0391405	0.000100785	0.0011512	0.14891	0.0165878	0.00910222	0.286902	0.0278936	0.0185106	0.0118137	0.067944	4.24863e-09	0.00672134	0.021602	0.0529324	0.000647294
462	2.04508	0.223809	1.02468	0.0473947	0.439488	0.135936	0.393892	0.010072	0.00165496	0.291724	1.09254	0.0741459	0.00638737	0.00442249	0.521333	0.0435031	0.429905	0.365161	0.000225597	0.038877	0.531857	0.496293	0.579569	0.166043	0.0243978	0.023599	0.0207972	0.00349881	0.0620582	0.0249851	0.41112	0.0119668
463	2.50531	0.179262	0.381965	0.245329	1.62828	0.379922	4.25007	0.0246016	0.0407753	0.12963	0.0659542	0.318266	0.725792	0.228491	0.0736735	0.0328898	1.68561	0.320246	2.00029	0.069947	0.031077	0.0226313	0.0614332	8.15572e-05	0.0117702	0.00148889	0.00261726	0.0115697	0.000507935	0.0122037	0.00197952	0.00568649
464	0.484093	0.0321745	0.0637807	0.0831861	0.0629531	0.0846457	0.00237856	0.554102	0.090298	0.0686	0.077956	0.131914	0.0213789	0.0506855	0.693832	0.0136387	0.272085	0.323104	0.0226724	0.0983795	0.101923	4.24222e-06	0.000532335	0.000682304	0.00111618	0.000749501	0.0420012	0.00880006	0.0142871	0.0226445	0.298994	9.98052e-05
465	1.47826	0.0652993	0.379465	0.00130036	1.71308	1.72596	0.62671	1.10405	0.0308804	0.263508	0.44565	0.623133	0.145377	0.169488	1.18338	0.275426	0.00806653	0.148211	0.128783	0.170995	0.00119554	0.0231546	0.00138117	0.00118782	0.224054	0.105423	0.164518	0.0752083	0.0234298	0.00859548	0.0542697	0.000597615
466	0.659816	0.0761374	0.979237	0.168259	0.00891787	0.321349	0.000182861	0.00774165	0.520408	0.0044839	0.944046	0.0338147	0.00062058	0.0202734	0.6285	0.0110695	0.205367	0.334022	0.298851	0.000698524	0.181733	0.101837	0.197207	0.0418093	0.0335538	0.016045	0.00641268	0.0301874	0.0312074	0.00619862	0.373263	0.0591182
467	0.0357147	0.186672	0.450341	0.302724	0.331022	0.104276	0.0956013	0.0303109	0.000745019	0.000704016	0.0601794	0.0644261	0.0805685	0.238909	0.494279	0.908484	0.00243041	0.00217408	0.0267665	0.0455781	0.208831	0.222184	0.0629192	0.0377545	0.00337594	0.000854769	0.148009	0.0214877	0.00825827	0.00340539	0.128488	0.0175822
468	0.892938	0.0210222	0.909007	9.27673e-05	0.00320598	0.000273488	0.091861	0.206339	0.292024	0.262905	0.428242	0.00926475	0.319721	0.321676	0.047809	0.00189234	0.0869068	0.061752	0.248573	0.0848959	0.0263816	0.0206525	0.0403237	0.000150551	0.0201803	0.0229929	0.000214633	2.1643e-05	2.57378e-05	0.0123581	0.0201854	6.46801e-05
469	0.38695	0.940472	0.76553	0.557172	0.733495	0.0253851	1.40943	0.00223458	0.219043	0.0814137	0.795222	0.0652592	0.0280115	0.172897	0.53828	0.0770024	0.13741	0.00513957	1.16437	0.120075	0.0357244	0.00135671	0.0139091	0.0049257	0.0104322	0.000573981	0.196101	0.0258841	0.00107328	0.0222835	0.100593	0.0390606
470	0.0961976	0.1104	4.15382	0.0964304	0.00595706	0.0186762	0.00317326	0.0249803	0.120693	0.0174969	0.444077	0.0100519	0.131963	1.27844e-05	1.09258	0.00969071	0.000847362	0.00124735	0.00773086	0.0716362	0.0192091	0.0850268	0.000538689	0.0455936	0.123527	0.0386225	0.0730521	0.00293112	0.0383926	0.00768451	0.2273	0.00342445
471	0.5098	0.239567	0.0121136	0.156055	0.375943	0.0070306	0.680297	0.0452158	0.28324	0.256766	0.908819	0.925056	0.12771	0.240288	0.152789	0.151722	0.0889227	0.0250083	1.05883	0.0934713	0.0417007	0.000358718	0.0667083	0.0319802	0.28008	0.0305654	0.0776267	0.0210141	0.00467746	0.0127839	0.251804	1.63053e-06
472	0.139812	0.604416	0.791748	0.193833	0.606022	0.110739	0.113373	0.290366	0.422866	0.83722	3.87256	0.143593	0.0442574	0.228056	1.60066	0.0154244	0.346054	0.147063	1.0235	0.166041	0.0138592	0.0309677	0.000563734	6.39462e-05	0.00772854	0.00282653	0.0235119	0.00634338	0.05772	0.0044917	0.152451	0.000531232
473	0.562787	0.43292	0.0129203	0.231727	0.0487813	0.387918	0.500313	0.898398	0.0540695	0.680088	0.0629958	0.00429632	0.0302445	0.000561646	0.085902	0.0350432	0.0368887	0.00636146	2.45886e-05	0.100229	0.018612	0.00837839	0.000809358	0.00210432	0.000172317	3.96061e-06	0.0111904	0.00532267	0.00939894	0.00185211	0.100062	0.0381674
474	0.252366	0.140744	1.7693	0.271837	0.117654	0.000518731	0.404672	0.00466845	0.0325294	0.602978	0.0892107	0.360048	0.245513	0.126846	1.49679	0.0414383	0.0620858	1.25079e-06	0.0069358	0.044525	0.00202349	0.032568	0.100469	0.0129098	0.00936917	0.00284003	0.0709542	0.0150784	0.000726443	0.00520322	0.528513	0.00153683
475	0.223531	0.00885037	0.180032	0.0405578	0.591668	0.05158	0.307009	0.359969	0.179675	0.0273217	0.00198252	0.060845	0.689295	0.58022	1.39737	0.264909	0.135675	0.112438	0.482801	0.0723363	0.174288	0.011121	0.209727	0.00498831	0.00314767	0.0180567	0.00999804	0.000462705	0.0454752	0.090437	0.00920513	0.0383471
476	0.125145	0.23353	3.08903	0.343258	1.40628	1.6407	0.721728	2.07254	0.441116	0.219494	0.285937	0.0756053	0.404375	0.48699	0.213773	0.00345664	0.250854	0.0453153	0.32986	0.00825464	0.00108228	0.000478154	0.0251055	0.037703	0.00313012	0.043049	0.0901808	0.00681921	0.00617777	0.00777938	0.0901397	0.0031606
477	1.32989	1.86226	0.237726	0.0252666	0.0156271	0.0258039	0.0113862	0.0679899	0.294517	1.61665	0.258817	1.23957	0.0111015	0.137788	0.658446	0.00247611	1.44102	0.487518	0.516669	0.199984	0.0620578	0.00012454	0.000185063	0.0143346	0.0154102	0.0103891	0.207235	0.01781	0.0227485	0.0541283	0.0869025	0.0079435
478	0.073248	0.69948	0.00247737	0.880209	0.0505875	0.0601705	0.304962	0.00224646	1.17931	1.20223	0.180036	0.148188	0.000585223	0.00174704	0.480665	0.00367394	0.0907255	0.0928497	0.0706303	0.0813857	0.0170309	0.00926332	0.264516	0.0859202	0.0051148	0.000730383	0.0701146	7.58624e-06	9.84878e-05	2.60488e-06	0.605288	0.0140221
479	0.0405648	0.299984	2.27809	0.0310957	0.185895	0.0163328	0.0674766	0.0945289	0.0478659	0.00162139	0.70597	0.100328	0.440809	0.176275	3.33174	0.606704	0.259132	0.00312176	0.0199452	0.00364661	0.361409	0.312878	0.0615001	0.0308173	0.00900405	4.56293e-07	0.0021199	0.00020855	0.0634787	0.0645433	0.131098	0.0300392
480	0.0480991	0.39761	1.82694	0.587355	0.133031	0.331805	0.218486	0.257811	0.30956	0.02247	0.341107	0.101605	0.681674	0.558269	0.0377497	0.334649	0.0135078	0.00816489	0.0501289	0.0507604	0.415562	0.0735563	0.34706	0.0099939	0.0417593	0.00858519	0.0242898	8.65718e-05	0.0794207	0.0836145	0.0775529	0.00352371
481	0.272235	0.137724	0.0880752	0.0168386	0.13738	0.340541	0.209588	0.899548	0.00597758	0.0321191	1.59787	0.0178196	0.0670533	0.524096	0.973345	0.392369	0.34934	0.114487	0.02235	0.0493578	0.0497639	0.0938079	0.0491842	0.150819	0.0134609	0.0109053	0.0396067	0.0254092	0.0102489	0.00354348	0.106209	0.00726734
482	0.0268381	0.751089	0.89239	0.952048	2.53083	2.2061	1.64711	0.586591	0.946175	1.21775	1.27722	0.247557	0.288938	0.0488048	0.259145	0.025593	0.0409106	0.0235308	0.152943	0.0058715	0.354026	0.115587	0.342386	0.0786843	0.0780924	0.0786382	0.0933597	0.0630264	0.00892968	0.0363858	0.0647084	0.0151276
483	0.181267	0.409257	0.324293	0.110265	1.27835	0.0330001	2.08021	0.0647814	0.120257	0.0218414	0.000977438	0.0655186	0.716101	0.0891227	2.70926	0.124506	0.625854	0.385598	0.469593	0.673839	0.00112506	0.0425363	0.0165736	0.0278449	0.0374915	0.00355759	0.0869012	3.2832e-05	0.00554255	0.0162731	0.140621	0.0243296
484	0.0571858	0.126959	0.0825574	0.240217	6.59922	0.0682205	2.22626	0.00546277	0.0689332	0.000670515	0.159338	0.0168877	1.22722	0.0659862	0.0156674	0.0875234	0.0121517	0.283234	0.113136	0.192787	0.00819635	0.00460402	0.105285	0.0501479	0.023802	0.0771588	0.167968	0.0299816	0.0188682	0.0113893	0.236573	0.00223235
485	0.557098	0.498665	0.0272601	1.88809	4.07671	0.187896	2.91596	0.0629947	0.638441	0.954357	0.123191	0.039082	2.26662	1.62802	0.330179	0.938376	0.264512	0.0140903	0.243569	0.0799303	4.46761e-05	0.065817	0.266406	0.00278449	0.0611157	0.0020218	0.266611	8.27483e-05	0.00390121	0.00214801	0.52137	0.00189152
486	0.0999132	0.000484154	0.0186482	0.00785369	3.59066	0.250174	2.12124	0.31367	0.000306012	0.0443182	0.231976	0.000544904	0.428915	0.216665	0.0268591	0.0620215	0.785962	0.145817	1.73216	0.262243	4.17153e-06	0.0635552	0.0559261	0.0463534	0.00243197	0.000638656	0.0456723	0.00243184	0.0192665	0.00487458	0.139375	0.00569224
487	0.037356	0.485022	3.75571	0.565105	0.718878	1.64492	1.62279	0.523645	0.0204696	0.0782595	0.0298036	0.175338	0.564945	0.0195216	1.82158	0.367843	0.0464743	0.0334472	0.0340271	0.0702383	0.00153402	0.0133608	0.0686854	0.00095079	0.0148268	1.37251e-05	0.119042	0.0176044	0.0804347	0.0115226	0.326226	0.0285798
488	0.156138	7.5623e-05	0.00102987	0.34664	0.224782	0.619405	0.00335058	0.565031	0.140368	0.0306748	1.53711	0.00407037	0.108828	0.000833719	1.0811	0.243667	0.995442	0.216357	1.25397	0.0157557	0.123422	0.0288232	0.027842	0.000658406	0.0850512	0.0614449	0.0798208	0.0381386	0.0123798	0.0115926	0.140406	6.34556e-06
489	0.843629	0.0683739	0.00137171	0.359829	0.0642135	0.0211913	0.0598669	0.404091	0.00806627	0.301189	0.00764481	0.0516284	0.990756	0.0649298	0.0350126	0.00600574	0.0865833	0.178072	0.0324362	0.0011117	0.0793538	0.0106551	0.0414564	0.00330133	0.0119178	0.0430109	0.0124774	0.0013342	0.00584565	0.00414894	0.316787	0.0113884
490	0.391987	0.276192	3.43503	0.459416	1.15062	0.209916	0.394102	0.00179611	0.0651199	0.485704	0.00282301	0.359247	0.0240172	1.99156	1.55895	0.627843	1.27243	0.158034	3.03454	0.00536022	0.0971699	0.00566897	0.0869996	0.00809323	0.000723329	0.0133534	0.0402731	0.000818936	0.0137643	0.00522936	0.293334	0.0397714
491	0.0075414	0.0890547	1.7202	0.152012	0.609769	0.518134	0.668226	0.0399507	0.173626	0.0256141	0.358113	0.000853845	0.527104	0.00165231	0.145755	0.0639158	0.5656	0.177248	0.322286	0.0269773	0.123167	0.0397222	0.0259461	0.00841722	0.00868622	0.000152691	0.0116717	0.00703677	0.0143359	0.0283746	0.100998	0.030117
492	0.126779	0.278569	0.531173	0.153381	0.623368	0.605879	3.21568	0.051752	0.0139008	0.00427433	0.80491	0.00765976	0.00968094	0.0801819	0.919822	0.0655248	0.0310086	0.746334	0.0320721	0.353936	0.180102	0.0589954	0.0135138	4.31346e-07	0.000739393	2.98504e-06	0.0390579	0.00391713	0.0354096	0.0226544	0.442033	0.00174498
493	0.206902	0.0137809	0.592409	0.0944905	0.12835	0.56239	0.150304	0.1547	0.393743	0.0192041	0.300738	0.0039231	2.92279	0.995598	0.718499	0.333533	1.05549	0.0853725	1.34281	0.00517536	0.00306018	0.0441778	0.0639545	0.000256641	0.00450351	0.02796	0.00696394	0.00561379	0.0930784	0.0515906	0.0119882	0.0755325
494	0.016069	0.0218889	0.117234	0.0955502	0.681103	0.765725	2.69802	0.755159	0.0725301	0.54593	0.0431294	0.177613	0.695696	0.745564	1.13967	0.444829	0.00552724	0.00726296	0.0288193	3.34089e-05	0.0044054	0.0302819	0.00816897	0.0235043	0.0209482	0.000776458	0.139917	0.0306809	0.126383	0.00819863	0.475085	0.000769181
495	2.43544	0.0551986	2.22012	0.0773061	1.71418	2.01728	1.16281	0.333584	0.537263	0.531365	1.56693	0.396261	1.81378	0.114174	1.26812	0.193248	0.964335	0.0320659	0.122749	0.000936346	0.603471	0.262128	0.657324	0.0291865	0.00547258	0.0139696	0.038281	0.011301	0.0264953	0.0129266	0.0615125	0.000210149
496	0.0816684	0.101167	0.186637	0.00134988	0.354463	0.980282	0.409279	0.159396	0.143196	0.852753	0.183969	0.118577	0.0582361	0.00149884	0.262402	0.0193716	0.0998964	0.0472154	0.376214	0.0297787	0.492508	0.144079	0.567462	0.0118227	0.00171551	0.000929233	0.0142255	0.00139749	0.0150167	0.000328919	0.163868	0.0252322
497	1.87757	1.89454	0.336487	0.855791	0.67771	0.543174	0.0821993	0.105289	0.025546	0.621699	0.269804	0.378752	0.464674	0.0111329	2.47281	0.486658	0.0486866	0.0335432	0.404622	0.0292762	0.0570862	0.0483814	0.00910895	0.0116877	0.136367	0.00134878	0.145807	0.00243457	0.0495691	0.0633492	0.0433523	0.0214171
498	0.0395464	0.136676	0.191421	0.405392	1.40662	0.312632	2.99398	0.345237	0.303765	0.0376341	1.19455	0.142095	0.422548	0.172803	0.243741	1.22477e-06	0.134034	0.266475	0.380942	0.00838185	0.00495107	0.0098389	0.0188151	0.00294553	0.226283	0.00605498	0.575914	1.93723e-05	0.00548208	0.000435223	0.170424	0.00114142
499	1.29965	2.23206	0.0311779	0.405272	0.515075	0.48918	0.372749	0.418874	0.37321	0.598716	0.660683	0.0040653	0.0365508	0.151938	1.18048	0.0264153	0.000376517	0.21138	0.365806	0.0399261	0.053211	0.0204744	0.150058	0.00428964	0.0191435	0.0305424	0.0708134	0.00466226	0.0224729	0.000520468	0.00859671	0.000129719
500	0.79903	0.180378	0.718422	0.000268667	0.0833099	0.183953	0.00560088	0.13066	0.81277	1.05838	0.248988	0.488119	2.31254	1.3436	2.41066	0.298911	0.0723068	0.149436	0.453338	0.000523245	0.000593695	0.16924	0.0195277	0.0204976	0.0331523	0.00106381	0.0878858	0.0104564	0.0374111	0.0243863	0.0689087	0.00623124
501	2.92173	0.00401389	3.27888	0.0305941	3.09721	1.94082	1.88589	0.956662	0.193448	0.0292407	0.171118	0.0397385	1.68579	0.16169	0.46221	0.132242	0.027119	0.00285269	0.354053	0.120773	0.970556	0.214891	0.829638	0.0136944	0.00932538	0.0204936	0.00467093	0.101591	0.0397163	0.0158997	0.0017892	0.00697328
502	0.25076	0.184725	1.27791	0.335245	0.352675	1.59857e-05	0.986015	0.197107	0.137558	0.0310452	0.0128869	0.0594991	0.291012	0.129696	0.561082	0.134135	0.163053	0.513834	0.200194	0.362769	0.00778635	0.0587235	0.00159259	0.0555229	0.0360656	0.00466958	0.0297922	0.0006473	0.343108	0.134062	1.11038	0.104315
503	1.4726	0.122953	2.13863	0.224534	0.00245214	0.11715	1.30799	0.0545255	1.32384	1.37442	2.0374	1.41564	0.978599	0.105527	1.81612	0.113818	0.570511	0.0373165	0.673622	0.0360051	0.0767636	0.125533	0.0303497	0.0385468	0.0732279	0.0666668	0.209071	0.143098	0.000496354	0.0231536	0.243438	0.0156054
504	1.79051	1.6065	1.20608	1.82631	4.74498	0.0892953	3.67463	0.00211304	0.0468039	0.135332	0.764205	0.0351578	0.301521	0.00398346	1.88391	0.00204659	0.0716311	0.00973812	0.218743	2.86877e-05	1.41578e-05	0.0164089	3.21295e-05	0.0664211	0.00279636	0.0412582	0.245022	0.00384696	0.000220011	0.00627664	0.305492	0.0110571
505	0.339383	0.0039487	1.47061	0.0862266	0.353861	0.0244777	0.132317	0.475001	0.159686	0.00943997	2.46254	0.390778	0.328376	0.809926	1.48543	0.0713365	0.473315	0.257856	0.00924888	0.014374	0.000629105	0.000163655	0.00789396	0.0351662	0.00897656	0.00409423	4.55077e-05	0.0438806	0.155734	0.0700451	0.000595127	0.0193746
506	0.23659	0.105447	1.88288	0.311698	0.464722	0.0064042	2.95282	0.0107834	1.53753	0.525341	0.158825	0.0220382	0.0815832	4.75932e-06	0.0619783	0.00686365	0.201078	0.0030913	1.24753	0.0196727	0.085002	0.0351536	0.05399	0.0145652	0.14723	0.00304283	0.175736	0.0460472	0.0267203	0.00015024	0.100374	0.0233499
507	0.695737	0.000184912	0.0124127	0.0419751	0.526967	0.000104863	0.0510829	0.000604019	0.0526189	0.378095	1.25298	0.0934077	0.52467	0.278982	0.00881625	0.0222301	1.83334	0.30677	1.3696	0.0392127	0.0198599	0.00140895	0.528871	0.0648007	0.00116592	1.51643e-06	0.0594041	0.00277545	1.02317e-05	0.0386948	0.460333	0.0190769
508	0.319567	0.00140906	0.587188	0.0117381	0.0832085	1.0221	1.72142	0.0478888	0.643233	0.0487575	0.152051	0.0338312	0.0254489	0.638485	0.605107	0.00171232	0.0980984	0.206498	0.00434972	0.234925	0.00223207	0.00442665	2.35983e-05	0.0299378	8.54448e-05	0.0101998	0.0351478	0.00384318	0.00560577	0.00233141	0.229431	0.000921294
509	3.06385	1.29091	1.39372	0.0308481	5.26227	3.98371	3.84775	2.97436	1.84357	2.14203	1.79319	0.724613	3.21178	1.22519	1.64341	0.0306416	0.594242	0.000101876	0.285359	0.0151768	0.0654898	0.000124022	0.170186	0.000122648	0.0824839	0.045619	0.126364	0.0622165	0.0538046	0.000427489	0.0993674	0.0248485
510	0.462804	0.708065	1.03757	1.01473	0.771869	0.317395	2.00527	0.00883723	2.34831	1.32509	2.14347	1.08291	0.83351	0.998846	0.00183903	0.721019	4.81664	0.957632	3.44974	0.119339	0.00854576	0.0925427	0.0297526	0.00214558	0.188955	0.135117	0.17385	0.0467591	0.0928352	0.00215559	0.556225	0.00224025
511	0.927419	0.0129932	0.269764	0.000240921	0.0346316	0.0771084	0.00717907	0.0148937	0.135833	0.761503	0.295591	0.496595	0.00820681	0.142548	0.00750063	0.869557	0.00844141	0.150056	0.375854	0.105968	0.0102543	0.000366799	0.0105127	0.016778	0.0872663	0.0230029	0.471881	2.48689e-05	0.0726	0.010711	0.174904	0.000341067
512	0.612444	0.0150368	1.28822	0.000785423	0.020917	0.143609	0.51149	0.00626426	5.57396	0.071935	7.50316	0.0883139	1.3019	0.0777296	1.42022	0.0762638	0.103002	0.657092	0.195247	0.169287	0.0057247	0.00125881	0.144555	0.00553957	0.0839633	0.046681	0.180928	0.014592	0.096187	0.02173	0.0842092	0.002543
513	0.569846	0.00173942	0.18763	0.000102261	2.00672	0.166543	3.07175	0.349647	2.4478	0.172661	0.00230232	0.00735752	0.355179	0.670547	1.34944	0.0176658	0.47973	0.0138756	0.074409	0.156541	0.165611	0.0610419	0.0136542	0.00674426	0.00681927	0.000997358	0.0316432	0.00204817	0.00481784	0.000411202	0.101391	2.20815e-05
514	4.23925	2.17518	1.32892	1.07183	0.00588821	0.0930903	0.5628	0.0267104	0.361463	2.27419	0.380337	0.056607	0.0460268	0.100398	0.0907854	0.0990995	0.000632269	0.00137599	0.263347	0.00553251	0.334523	0.281514	0.0576171	0.131664	3.42296e-06	0.000589082	0.0399886	9.27587e-05	0.0156768	0.0745723	0.0235613	0.0232873
515	0.762803	0.110409	0.615899	0.464366	0.166299	0.652021	0.140114	0.00446271	0.0665114	0.180985	0.0606394	0.117346	0.000820694	0.0101142	0.110241	0.329676	0.00627737	0.119076	0.0239417	0.0311738	0.00145065	0.0298693	0.0235646	0.0160479	0.407632	0.090958	0.15313	0.00532859	0.00854502	0.152881	0.0113714	0.0120239
516	1.85361	0.180446	1.14796	0.17649	0.0200896	0.206702	0.068222	0.000299601	0.103541	0.414343	0.0380625	0.011875	0.217232	0.773979	0.0378158	1.83591	0.595494	0.213542	0.30281	0.00549587	0.00165933	0.0350862	0.0529254	0.00146232	0.00951547	0.0281923	0.0668777	0.0461165	4.15937e-05	0.0129215	0.320332	0.0017051
517	1.15951	0.000573516	0.0196172	0.0833945	0.0189866	0.420294	0.234996	0.0147426	3.92166	0.11659	2.97361	0.024375	1.23257	0.389363	1.08441	0.00233332	0.435722	0.171741	1.08442	0.0209481	2.08619	0.315532	1.08442	0.0722288	0.00899479	0.00476499	0.0240409	0.00352926	0.0114228	0.00636117	0.203779	0.00593208
518	0.839987	0.226859	1.02268	0.00921045	0.485729	0.666172	1.02268	0.0483385	0.0468525	3.11218	0.0141857	3.50687e-05	0.265624	0.361011	0.0329432	0.0001876	0.387333	1.2414	0.0331882	0.256244	0.0785402	0.108316	0.416396	0.0591357	0.287203	0.0482491	0.217474	0.0156039	0.0714518	0.00635343	0.767365	0.00136778
519	0.879564	0.124927	0.00417252	0.330096	0.40261	0.306106	0.681672	0.00437956	0.125252	0.00314063	0.109175	0.00685292	2.09773	1.49808	0.962759	0.358732	0.00183255	0.0339527	0.124932	0.0370916	0.00602395	0.000191926	0.0960558	0.00148785	0.0482691	0.201545	0.102791	0.0244929	0.0253505	0.00393264	0.571662	0.0043647
520	0.755235	0.291075	0.037259	0.847923	6.68053	3.09958	4.59667	1.59447	0.14684	0.518228	0.298003	0.0245099	0.415792	0.0159224	0.000929176	0.0923106	0.0438035	0.817802	0.0443665	0.583125	0.000714408	0.0109044	0.264436	0.00975407	0.122966	0.0746242	0.0205576	0.0699556	0.0103058	0.0050821	0.259689	2.7332e-07
521	1.94499	0.00122028	0.0591666	1.09986e-06	0.417175	0.362922	0.228216	0.000111561	0.490195	0.855194	1.74941	0.482348	0.0274446	0.00971139	0.0459152	0.0417949	0.0593018	0.107067	0.337282	0.0128496	0.0632486	0.0298908	0.00931239	0.000598742	0.00147788	0.00167499	0.000712452	0.0123617	0.0247278	0.022839	0.00746568	0.0127434
522	1.00407	0.329579	0.394318	0.0681218	0.00219858	0.215837	0.0250112	0.45507	0.396241	0.0150383	2.92845	0.0196657	1.22912	0.0964525	0.793841	0.108095	0.754864	0.201303	0.393343	0.0219076	0.00495159	0.00526946	0.00284365	0.00910833	0.0326354	0.00108279	0.504544	0.00191705	0.0224027	4.756e-05	0.16002	0.0029281
523	1.10517	0.464504	0.0380471	0.196088	0.184291	0.506123	0.538626	0.373861	1.28304	2.47518	0.741153	0.0182336	0.116514	0.2278	0.741152	0.025426	0.0379405	0.0452619	0.046173	0.0372637	0.0333731	0.00615031	0.0785741	0.0556546	0.0573942	0.00725223	0.0205528	6.13178e-05	0.000251252	0.000516737	0.150514	0.0239509
524	1.00681	0.277137	1.03118	0.72591	1.41355	0.655749	7.75581	1.20298	0.0866196	0.00276893	0.00358254	0.155382	1.24531	0.170675	0.0164584	0.0735207	0.000652786	0.135744	0.112147	0.0881388	0.0817085	0.000247173	0.00237977	0.00853032	0.195199	0.190122	0.219165	0.0147686	0.187136	0.0311333	0.038436	0.0265996
525	1.8684	0.904862	0.321602	1.19012	1.15944	2.1084	1.17561	2.07706	9.95663	6.32375	11.505	2.57309	1.66631	0.364553	0.641204	0.0203189	0.0266087	0.0118704	0.270151	0.206199	0.276671	0.0528359	0.0670423	0.00675799	0.184593	0.122657	0.907913	0.243142	0.0037517	0.00139037	0.00870933	0.019834
526	2.0134	0.263445	2.36177	0.00572742	0.0594232	0.0475362	0.855079	0.254132	0.617892	0.812613	1.33512	0.3452	0.715997	0.0417199	0.264828	0.00323977	0.0847594	0.177536	0.187665	0.254376	0.0584142	0.0308158	0.0412378	0.000237302	0.0918922	0.0543556	1.18157e-05	0.10531	0.158543	0.0526822	1.11471	2.56096e-05
527	1.5202	0.449674	0.239356	0.550864	0.625667	0.0120957	0.00600815	0.0274391	2.27403	0.0111075	1.32835	0.207553	1.50205	0.0549701	0.548491	0.00119151	0.153662	0.0522914	0.386511	0.0698081	0.198421	0.017593	0.0797948	0.0304997	0.0335386	0.000123594	0.00833216	0.0042265	0.151169	0.0533521	0.252977	0.0453411
528	4.59577	4.25635	2.01898	2.24045	0.77652	1.93	0.0225097	1.15449	2.47682	0.716141	3.32107	0.334885	0.477569	0.121209	0.504848	0.077737	0.620498	0.251216	0.104412	0.0580044	0.443901	0.0588323	0.395302	0.146436	0.00892309	0.00232501	0.161838	6.70371e-05	0.0144836	0.0219755	0.0434501	0.00272992
529	2.05722	2.40974	1.18615	0.243331	0.286093	0.199862	0.00243958	0.0134627	0.176686	0.081966	0.0750034	0.185133	0.0198181	0.29424	0.338373	0.424116	0.0398514	0.275979	0.0146224	0.191155	0.317558	0.119605	0.0140556	0.0226612	0.286536	0.030887	0.0124549	0.00458699	0.00197795	0.00310007	0.392017	0.0252318
530	3.78927	2.03726	2.88782	0.327539	1.13274	0.01623	1.38989	0.186201	2.00729	2.74925	1.53176	0.926698	0.740931	0.303391	0.422989	0.0207745	0.00619297	0.311379	0.123424	0.0245252	0.089783	0.0683906	0.262315	0.112802	0.000679614	1.18814e-06	0.000270278	0.0214361	0.0440454	0.0475022	0.0903254	0.00787356
531	2.75715	0.353331	0.384773	0.228683	0.224751	0.000164567	0.0026804	0.0907912	2.85708	0.0520111	6.68048	0.201381	0.372916	1.92184	0.384773	0.0398513	0.00946492	0.377133	0.0585437	0.0681243	0.284559	0.097912	0.0894216	0.0149456	0.0967185	0.0568733	0.0446827	0.0077381	0.164255	0.11657	0.57785	0.0659522
532	3.1767	0.0474043	0.0752574	0.359481	0.133896	0.644603	0.770477	0.134996	0.700292	0.124215	12.3063	0.181935	0.500347	0.00379963	0.025824	0.245209	0.627347	0.708127	0.000681621	0.210772	0.514471	0.0124481	0.348366	0.034064	0.00317102	0.00468184	0.053622	0.0511461	0.000150854	0.00257928	0.0700762	0.0539296
533	3.50477	0.00637827	0.313768	0.0233271	2.8506	0.599924	8.74282	0.508878	0.809568	3.34676	0.177097	0.136194	0.65666	0.065711	0.313768	0.100927	0.0533288	1.50292	0.310333	0.107804	0.248654	0.0296109	0.425738	0.113582	0.0516938	0.0107969	0.126061	0.12008	0.0649767	0.00390737	0.61101	0.0211035
534	4.40684	0.0544025	0.28098	0.204131	1.07426	0.00544311	0.280979	0.159654	0.151431	0.225346	0.8328	0.645228	0.869131	0.477119	1.80191	0.338261	0.446816	0.0398218	0.28098	0.180454	0.145241	0.257691	0.0196021	0.034883	0.121961	0.0353551	0.0017282	0.0347024	0.0939916	0.0143254	0.112848	0.0395927
535	1.86961	0.628754	0.25	0.808164	1.12303	0.799911	1.8045	0.853626	0.595239	0.05659	2.70393	0.34401	0.0176578	2.47309	0.25	0.195944	2.44844	0.383805	2.12989	0.204687	0.288061	0.0195977	0.25	0.0181566	0.0421239	0.0163306	0.113141	0.0470282	0.470797	0.0419705	0.060043	0.0402408
536	0.81	0.0157708	0.0329732	0.000361272	0.00120667	0.0675072	0.694137	0.0118084	0.039996	0.0552723	0.0182737	0.00224107	0.115737	0.0705524	0.207166	0.0502238	0.00775694	0.000509094	0.017882	4.28473e-05	0.0814204	0.0989547	0.063386	8.47866e-05	0.00614723	0.00511147	0.134817	0.00225327	0.00642057	0.00118614	0.00783223	0.00850401
537	0.229332	0.103849	1.11201	0.169584	0.0781849	0.0272965	0.848227	0.00876735	0.480686	0.0689899	0.0935331	0.107315	0.541235	0.187155	0.847629	0.0788111	0.0951452	0.0164485	0.221257	0.00359878	0.0915686	0.0967799	0.0862566	0.000109751	0.0247829	0.0132494	0.327507	0.00887414	0.0225053	0.00810288	0.0585845	0.00196981
538	0.395196	0.0171324	1.41784	0.088193	0.0354681	0.0378129	0.196297	0.000831384	0.0144774	0.160144	0.051319	0.0350596	0.0267024	0.000898051	0.213636	0.00755449	0.68522	0.672827	0.314271	0.108589	0.0540046	0.0290949	0.215073	0.00259124	0.0143958	2.09193e-05	0.440987	8.48526e-05	0.00587384	0.0233732	0.0121355	2.89986e-05
539	0.755979	0.323932	0.000490085	0.0886341	0.102891	0.348366	0.89636	0.00016772	0.00175542	0.0506544	0.0257048	0.0040022	0.00474161	0.348366	0.0661861	0.0368642	0.540834	0.281304	0.562566	0.000372508	0.027199	0.0597619	0.000684215	5.45751e-06	0.0040431	0.000167836	0.17614	0.000828486	0.0320959	0.00343086	0.140094	0.00450491
540	0.328746	0.384773	0.154983	0.0114031	0.00768709	0.0189922	0.902253	0.179831	0.00335489	0.0124094	0.025482	0.00272437	0.0232338	0.047643	0.0212376	0.00623292	0.0130415	0.0973187	0.0116103	0.000696775	0.00519568	0.0091574	0.00739068	0.00354465	0.0160931	0.0236104	0.110046	0.00027195	0.00767925	0.00791965	0.0197734	0.000604764
541	0.0663601	0.046497	0.461009	0.129202	0.243081	0.229717	0.138724	0.0652515	0.0169111	0.063854	0.0430099	0.00036671	0.0061384	0.115815	0.0291483	0.151769	0.651199	0.285834	0.767108	0.0554939	0.0328363	0.0047562	0.000125861	0.001687	0.0138203	0.0111974	0.0870776	2.96883e-06	0.00777249	0.001074	0.0296166	2.86171e-05
542	1.69558	0.812381	3.9264	0.101922	0.466598	0.26846	0.0877385	0.0727716	0.0198884	0.0100429	0.0366614	0.0838692	0.263464	0.0117328	0.361778	0.0268514	0.000459372	0.0143142	0.00238117	0.00552314	0.195326	0.0158672	0.0459693	0.0199682	0.0559661	0.0106236	0.478793	0.00693689	0.000396741	0.00026049	0.0112104	0.00178918
543	0.0816261	0.144859	0.141583	0.00619678	0.00340464	0.0144209	0.633433	0.0814697	0.672942	0.404762	0.196797	0.169402	0.250642	0.084976	0.136244	0.0257888	0.000631684	0.0370573	0.046342	0.00316662	0.00303789	0.00950126	0.0505384	0.000610223	0.00404451	0.000810441	0.306702	0.00390759	0.00895365	0.0124008	0.0241735	3.82745e-05
544	0.206665	0.00462886	0.0695998	4.19276e-06	5.01705e-05	0.121446	0.749509	0.00201058	0.0109717	0.0893197	0.0104615	0.018784	0.307718	0.332447	0.0128894	0.000163136	0.00289608	0.00230322	0.00755568	0.00369455	0.378505	0.0370982	0.516791	8.43321e-05	0.0151802	0.00172631	0.277566	0.000239142	0.0140001	0.00550511	0.0125944	1.21364e-05
545	0.0691923	0.101758	0.104521	0.0550266	0.221807	0.173431	0.0141797	0.0679646	0.176385	0.225149	0.0127113	0.0871058	0.000942628	0.000406568	0.131185	0.0916047	0.0681013	0.0558622	0.0438801	0.00433553	0.00780335	0.00579563	0.000130156	0.00196045	0.04611	0.00941979	0.44228	0.00993717	0.00561351	0.00122999	0.0248924	1.436e-05
546	0.00205114	0.00175057	0.945187	0.000361842	0.826223	0.397118	0.0139143	0.00138429	0.0185066	0.0347431	0.00203884	0.0227632	0.39283	0.341279	0.216831	0.00752078	0.00784961	0.0052512	0.006349	0.00251066	0.0694238	0.0305884	0.00567445	1.44599e-05	0.00628401	0.00701596	0.177006	3.10006e-07	0.036923	0.000284691	0.0105558	0.00656108
547	0.148132	0.0469348	0.720063	3.18753e-05	0.11052	0.0481754	1.73569	0.000849755	1.33081	0.567303	0.441303	0.00614081	0.356293	0.338037	1.04304	0.0437013	0.000318905	0.0238537	0.0388858	0.069881	0.00981741	0.00652969	0.0431064	0.0229362	0.0280723	0.0140329	0.421609	0.00455439	3.16427e-05	0.00037203	0.000285067	0.00146824
548	0.677823	0.796913	3.03953	0.415441	0.969356	0.655842	3.69888	0.685592	0.000993268	0.0037187	0.0679778	0.0652036	0.403745	0.0504493	0.172267	0.00203072	0.161877	0.0551092	0.0060948	0.00316786	0.067626	0.0197419	0.0680703	0.0225855	0.000302256	0.000366769	0.256994	0.00732698	0.00815052	0.00703101	0.0108462	0.0012167
549	1.32998	0.793841	0.0591924	0.0520695	0.10808	0.0244259	0.132994	0.0095608	0.00146603	0.00162394	0.00513239	0.0809069	0.0595076	0.207	0.43489	0.176108	0.00360267	2.96292e-05	0.00214934	0.000869642	0.0366846	0.0311305	0.226188	0.0100893	0.00206956	0.00150774	0.131259	0.00151876	0.0494519	0.00394344	0.0815288	0.00556428
550	0.0635493	0.00908115	0.13828	0.000832668	0.0661385	0.0114984	0.914746	0.0203996	0.0595201	0.0550631	0.195074	8.78505e-07	0.22382	0.420586	0.0204585	0.00134518	0.381655	0.309883	0.19582	0.0037465	0.00106439	0.0307225	0.000440976	0.026229	0.00636496	0.00252703	0.318619	0.000914357	0.00977489	0.00668725	0.0745652	0.00225761
551	0.361936	0.026288	0.0511455	0.003643	0.0682064	0.0159516	0.968129	0.0140774	0.638574	0.0431197	0.135761	0.00185622	0.0649507	0.000174638	0.0351852	0.062368	0.649364	0.207341	1.41915	0.0914867	0.00145559	0.00246039	0.000947908	0.00980502	0.0202121	0.0132951	0.102762	2.69395e-06	0.0298781	0.000341061	0.0121494	0.000113724
552	0.430582	0.0855501	0.958393	0.160841	0.465958	0.184914	0.0832571	0.0374568	3.20402e-05	0.00647094	0.035425	0.123704	0.186509	0.116608	0.668204	0.00917917	0.125608	0.06842	0.0612426	0.0204403	0.292953	0.126872	0.59153	0.0138214	0.00299799	0.00791455	0.104067	0.00578115	0.0306062	0.00917903	0.127379	0.00421478
553	0.0471154	0.0215465	1.28502	0.0419152	0.00308978	0.00446643	0.632571	0.0103865	0.181563	0.0954674	0.279336	0.0251182	0.0786043	0.0833323	0.0165515	3.56542e-06	0.109541	0.0283555	0.0674259	0.0697208	0.0155313	0.0494695	0.0386345	0.00152585	0.00666404	0.00191212	0.294843	0.00247502	0.021866	0.00178608	0.0126094	9.15203e-05
554	1.51235	1.08442	1.18621	0.000505483	0.241065	0.220257	2.39929	0.0418459	0.265789	0.181533	0.619652	0.0113277	0.508135	0.579631	0.264598	0.023884	0.0209816	0.000392496	0.00378828	0.073688	0.00732413	0.00174873	0.00132366	0.0265464	0.0051417	1.72092e-08	0.070984	0.00288803	0.00929416	0.0152448	0.0266973	0.00473105
555	0.0593392	0.0887337	0.779749	0.262655	2.1651	0.35914	0.0919181	0.0490383	0.691625	0.542959	0.726718	0.0005513	0.254622	0.17094	0.557877	0.198691	0.0382205	0.00338884	0.0782231	0.00647853	0.00250904	0.00288354	0.000358025	0.0073718	0.00917311	0.050298	0.207289	0.0149308	0.0205066	0.0136012	0.0209534	6.31919e-06
556	0.00285977	0.123725	0.567763	0.0229866	0.528094	0.448129	0.000473766	0.020915	0.0321267	0.699202	0.0800598	0.152054	0.0913316	0.00121275	0.00883053	0.0977243	0.0115674	0.00801628	0.400812	0.00732282	0.0122647	0.00933604	0.0231547	0.000517361	0.0972193	4.61896e-05	0.431699	0.0214573	0.0226148	0.0343476	0.000930678	0.00193659
557	0.129098	0.319973	0.511205	0.000695542	0.222717	0.0564944	0.0509585	0.0722283	0.635036	0.258594	0.255965	0.494077	0.177304	0.191087	0.0165367	4.79468e-05	0.00814999	3.77439e-06	0.0116281	0.0257458	0.00170256	0.00358472	0.00194267	0.00129354	0.000179444	0.00222581	0.190462	0.000847027	0.0056569	0.00567752	0.0487042	0.0045153
558	0.0259363	0.106182	0.231392	0.000212074	0.732785	0.0286999	0.0085975	0.0214358	1.00162	0.252877	1.15127	0.0814715	0.29187	0.206426	0.850209	0.092168	0.031839	0.00733463	0.263255	0.00932867	0.182879	0.058062	0.373705	0.0109172	0.00372909	0.000614373	0.164929	0.0146191	0.00193003	0.00101779	0.00804959	0.00634863
559	0.0856224	0.326726	0.0579939	0.0978316	0.245815	0.0166767	1.24961	0.0850116	0.000819437	0.0319661	0.0810953	0.31509	0.00292772	0.034837	0.286519	0.00466206	0.00169809	0.0130921	0.0318112	0.0010793	0.00100204	0.0295963	0.0136851	0.00166041	0.118955	0.0306911	0.544792	0.00743401	0.0678895	0.0354591	0.121199	0.0337637
560	0.122563	0.0548471	1.42735	0.143973	0.0490289	0.00649884	0.11801	0.475021	0.00539772	0.263495	0.0840682	0.301433	0.00740286	0.00333582	0.0987602	0.0391111	0.0235061	0.0258836	0.0942664	0.0262359	0.212575	0.00801741	0.411963	0.0283485	0.00629151	0.0121566	0.163324	0.0132182	0.00465294	0.000553683	0.083424	0.00318093
561	2.30574	1.05285	0.0291215	0.312766	1.54615	0.719713	0.0389301	0.00254102	0.403241	0.0197995	0.800284	8.1767e-05	0.0158463	0.0333359	0.0629591	0.045354	0.0483726	0.0300325	0.116939	0.000596984	0.0462934	0.109329	0.00738778	0.00078446	0.0115736	0.00879401	0.267557	0.0169246	0.0265833	0.00866061	0.0430816	0.00719415
562	0.0332631	0.296656	0.377574	0.0023847	0.219892	0.0911398	0.714432	0.000605419	0.0087762	0.000198989	0.189282	0.03217	0.0751348	0.0104312	0.137677	0.00965487	0.00032973	0.0277314	0.0105637	0.0610685	0.236505	0.0369341	0.154185	0.00692299	0.0266455	0.0178418	0.224035	0.00613761	0.124088	0.0370251	0.199622	0.00111842
563	1.73712	0.663629	2.37433	0.195561	0.00532337	0.142583	0.307228	0.00338799	0.661139	0.158618	1.01538	0.0107917	0.0238737	0.0165384	0.00248542	0.0288576	1.68132	1.05949	2.17033	0.713498	0.187816	0.238972	0.0137717	0.079468	0.00998629	0.00983781	0.0819113	0.00382828	0.00796054	0.00266148	0.0670196	0.00236222
564	0.242084	0.0367891	1.10827	0.416944	0.474885	0.404713	2.42185	0.230007	2.54955	0.279946	1.24426	0.0293499	0.00883075	0.000582815	0.854523	0.00229696	0.217637	0.0743552	0.452655	0.00206691	0.000277614	0.0241326	0.00455974	0.0143195	0.00159017	0.00709708	0.246958	0.00277345	0.0163638	0.00461274	0.0958787	0.000251161
565	0.313443	0.000685939	1.25707	0.161606	0.372245	0.0774518	0.157935	4.41589e-05	0.76681	0.265769	0.441685	0.0086996	1.68333e-05	0.0163372	0.00785131	0.00581782	0.0041523	0.285432	0.0502586	0.000401225	0.0624632	0.00474687	0.153721	0.00334285	0.0274807	0.00634152	0.155061	0.000555773	0.00745231	0.00103373	6.90004e-05	0.000180307
566	0.119127	0.00166884	8.25566e-23	0.00487847	1.36878	0.0843691	8.38447e-23	0.0429127	1.44043	0.541117	8.38447e-23	0.195003	0.155071	0.119387	0.0461372	0.0174936	0.0352715	0.00572939	8.38e-23	0.013389	0.000291762	0.000240783	8.38e-23	0.0077391	0.0337279	0.013252	8.10504e-23	0.0159131	0.00485651	0.0017217	8.30698e-23	0.00191686
567	0.948604	0.0897451	2.0816	0.0599089	0.992349	0.44802	1.68179	0.106264	0.0825644	7.5365e-05	0.0136374	0.238533	0.749382	0.885737	0.312796	0.223341	0.0630251	0.0264043	0.0819534	0.0193631	0.030494	0.0160425	0.01951	0.0628283	0.0072595	0.00413578	0.0598831	0.00684659	0.118813	0.0592628	0.136718	0.00259195
568	0.470826	0.285926	1.14487	0.00209898	0.879083	0.0674588	0.0566344	0.0025533	0.395864	0.368781	0.805909	0.0419762	0.823554	0.686729	0.817308	0.0965732	0.000402907	0.0121581	0.0178623	0.00526208	2.62105e-05	0.00416888	0.0940986	6.97431e-05	0.00689459	2.3986e-06	0.240961	0.0127769	0.00788334	0.0241328	0.0074565	3.56583e-05
569	0.272983	0.186594	0.00302721	8.76596e-05	0.439178	0.638044	1.38359	0.265855	0.154568	0.0129505	0.00315257	0.000451876	0.0150847	0.180303	0.055841	0.10693	0.38727	0.0220126	0.526803	0.0172568	0.0272713	0.0478495	0.00212145	0.0380321	0.00328773	0.0192227	0.487909	0.00110332	0.0168944	0.00319279	0.0505824	0.000338042
570	1.67909	0.54615	2.91145	0.0842851	0.183264	0.0388601	0.0436675	0.0240789	0.543166	0.0569424	0.776907	0.000139536	0.0788017	0.0667338	0.0293331	0.0394912	0.070075	0.00313331	0.114918	0.0171024	0.049017	0.0237788	0.000163822	0.0194246	0.00846595	0.014152	0.131407	1.61379e-05	0.053087	0.00355633	0.00855524	0.0017558
571	0.527859	0.0809287	0.108077	0.213172	0.0540276	0.0550139	0.436818	0.619732	1.59278	0.672806	1.14495	0.00014146	1.26432	0.132697	0.469712	5.52724e-06	0.194427	0.0117679	0.575433	0.00200647	0.277715	0.0960717	0.218103	0.022334	0.0157702	0.0294552	0.075824	0.000155215	0.00832466	0.0102281	0.011273	0.0027507
572	0.0332911	0.103415	1.37599	0.110331	0.00197501	0.00315855	0.325074	0.228334	0.126473	0.239686	0.690795	0.00170591	0.035751	0.000701323	4.08702e-05	0.00417149	0.000197368	0.0571819	0.619709	0.00959339	0.164936	0.00172425	0.135109	0.0213136	5.08065e-05	0.000618819	0.0294061	0.000378563	0.000211425	0.00106786	0.0144949	0.00027127
573	0.0352832	0.274439	0.220135	0.0143171	0.268317	4.28145e-07	1.41907	0.0232864	0.235136	0.358019	0.0730479	0.0792564	0.41279	0.22595	0.0084686	0.0862894	0.0483502	0.0124264	0.0626187	0.122249	0.0134745	0.0102428	0.0109127	0.000191451	0.0122663	6.35112e-05	0.131182	0.00686239	0.0157752	0.00642876	0.001159	0.000243435
574	0.126563	0.206946	0.0687795	0.172603	0.0372946	0.133156	0.280082	0.433353	0.0104683	0.174317	0.0204975	0.00249412	0.0421341	0.00582887	0.883466	0.00684563	0.029855	0.0244645	0.00658862	0.0336619	0.0815159	0.0566504	0.0299581	0.0357748	4.44498e-06	0.0306643	0.000772438	0.00285423	0.0713469	0.00116822	0.052546	0.0176588
575	0.0146094	0.00143375	0.0362317	0.467925	0.568792	0.0260793	0.0533029	0.00985194	1.14905	0.12064	1.7324	0.00789667	0.353905	0.17492	0.0685039	0.0706004	0.126309	0.112189	3.55933e-05	0.0432425	0.140212	0.0863594	0.0203678	0.00948277	0.0311535	0.00611056	0.285838	0.0013931	0.0011923	0.0145216	0.0018339	0.0133082
576	0.0498206	0.152213	0.354089	0.0689398	0.0441459	0.0857536	1.05764	0.00442641	0.0163439	0.504354	0.848005	0.301596	0.00388079	0.000477544	0.0628432	0.072835	0.00329249	0.315757	0.00278437	0.556103	0.0141948	0.0197333	0.0432298	0.00630063	0.032856	0.0160511	0.406396	0.0207767	0.005886	0.0152924	0.0360766	0.00155925
577	0.308407	0.0924976	0.124634	0.0375728	0.066814	0.215593	0.191911	0.034111	0.000903907	0.00649083	0.0903087	0.171842	0.574866	0.31425	0.195643	0.0719894	0.0022935	0.0136455	0.00830086	0.00076502	0.00615936	0.0101479	0.0680423	0.00518934	0.0465991	0.0265231	0.299829	0.0115489	0.00773865	6.46253e-06	0.0916104	0.000440113
578	0.0533691	0.441753	0.312991	0.495396	1.23881	1.40256	1.12717	0.35823	0.204175	0.0113222	0.412479	0.0347881	0.0138617	0.0241594	0.537591	0.00289883	0.402368	0.0507543	0.685277	0.00448133	0.14182	0.190953	0.0452055	0.0160366	0.0213293	0.0103643	0.234849	1.19526e-05	0.0173813	0.0279747	0.152209	0.00977542
579	0.0950249	0.0651476	0.0484744	0.0677363	0.144288	0.227065	0.649134	0.0660298	0.999326	0.730605	0.018629	0.150017	0.708164	0.826175	0.35935	0.0147708	0.904536	0.343636	0.641428	0.508001	0.112395	0.0740223	0.114621	0.037711	0.343524	0.276566	0.78922	0.0544247	0.117397	0.1211	0.148972	0.0050023
580	0.0848255	0.154253	0.17385	0.0532734	0.189791	0.0487137	1.00232	0.00144358	0.0226343	0.00351352	0.297209	0.00508627	0.433951	0.450459	0.119456	0.0690707	0.477654	0.225449	0.255101	0.0160322	0.0504727	0.0137755	0.000147147	0.000587199	0.033552	0.00837857	0.0767558	0.00012409	0.0378898	0.0118648	0.00394463	0.000645425
581	0.517739	0.504719	1.52309	0.369841	0.327188	0.357924	0.0327687	0.0348633	0.0953853	0.277993	0.43605	0.0469802	0.00400283	0.00614558	0.0723194	0.00621904	0.0306635	0.000416971	0.891419	0.0614203	0.0288047	7.87485e-05	0.157745	0.0115308	0.00701477	0.000505421	0.0981479	0.0014045	0.00528845	0.00327002	0.0563095	0.00131861
582	0.0775855	0.147701	0.079781	0.0306276	0.630486	1.83554	1.67414	0.364572	0.0325373	0.0399186	0.217216	0.00326709	0.0957939	0.00316831	0.0736152	0.00366936	0.00916785	0.024358	0.0526908	0.0108519	0.307623	0.00669182	0.289824	0.000948957	0.0101928	1.1629e-05	0.155232	0.0199377	6.89942e-06	0.00412554	0.00780979	0.0100394
583	1.72279	2.11314	4.44261	1.16552	2.35937	0.447649	3.7907	0.732631	0.00839709	0.0256928	0.622527	0.0375443	0.00137416	0.0251152	0.625658	0.191093	0.400761	0.149532	0.00166579	0.00015651	0.0681088	0.0150772	0.0950153	0.0147937	0.00287772	0.0053086	0.230021	9.71188e-05	0.0725018	0.076288	0.0399583	0.0460809
584	0.120669	0.118536	0.02861	0.0427988	3.90694	3.02957	4.4786	1.10681	0.304797	0.113377	0.0149031	0.246409	0.494063	0.0634905	0.915703	0.0544152	0.0645545	0.0229581	0.247663	0.0268546	0.0075646	0.00335957	0.104827	0.0113599	0.0456494	0.0179585	0.503801	0.00992663	9.44856e-07	0.00240192	0.0761014	0.00479663
585	0.000346712	0.0034808	0.502792	0.0549305	0.851454	0.00443979	1.6016	0.00254977	0.439207	0.534436	0.869021	0.0431459	0.00864888	0.0846534	0.122573	0.46975	0.0411451	0.00374019	2.97643e-06	0.0304653	0.0511246	0.0167025	0.0255535	2.91947e-06	0.00886009	0.00875829	0.00436243	0.00116401	0.0940004	0.0521116	0.276977	0.0266076
586	1.06485e-05	0.00369755	0.396719	0.339732	1.28958	2.07432	0.297767	0.36799	0.303011	0.0399972	0.259299	0.938872	0.22601	0.269846	1.04293e-19	0.0395844	0.117424	0.10705	0.0487787	0.00841686	0.00016186	0.0134565	0.000630865	0.00514914	0.015533	0.000802248	0.391253	0.0160826	0.00055511	0.00991605	0.167091	1.63301e-07
587	0.133053	0.0469664	0.48313	0.264654	0.294814	1.12347	0.393132	0.523791	0.610182	0.205814	1.00591	0.0228996	2.05948	1.36454	0.760726	0.453743	0.229432	0.160408	0.708184	0.264043	0.003327	0.000166791	0.0617324	0.0211636	6.2586e-05	0.00349643	0.00936351	0.000803735	0.15283	0.00688805	0.00206727	0.000198882
588	0.0937655	0.419811	1.38727e-05	0.144927	0.651228	0.61451	2.11829	0.00153732	0.0441024	0.100195	0.0590936	0.502333	0.148036	0.000882217	0.476439	0.0152927	0.0851134	0.000385308	0.221378	0.000424138	0.392566	0.00984043	0.258926	0.0392079	0.00927211	0.00400758	0.0905715	0.024922	0.0286454	0.00412068	0.0405627	0.00353446
589	0.942765	1.59814	4.84555	0.534025	2.62939	0.675696	0.966908	0.5613	0.365776	0.00528244	0.105912	0.0223766	0.124894	0.0329839	0.0403377	0.0379483	0.0924793	0.055867	0.202795	0.000121059	0.0329726	0.00015594	0.318876	0.0155631	0.00314017	0.0200489	0.455853	0.0747092	0.0139998	0.00590755	0.0252083	0.00564392
590	0.120238	0.304926	0.485804	0.0486915	0.611743	0.804026	0.456021	0.756074	0.0762417	0.0116279	0.0166209	0.270071	0.0414642	0.0181862	0.375745	0.195336	0.0249422	0.120733	0.516416	0.0557207	0.0722383	0.0255458	0.154917	0.076729	0.1943	0.101051	0.00470083	0.0467357	0.0061816	0.0178894	0.0109222	0.00103841
591	0.275582	0.238983	0.0175436	0.00141723	2.0191	0.880448	5.23455	0.153554	0.0521609	0.147213	0.4173	0.00154855	0.00320778	0.115508	0.000873855	0.0487529	0.040129	0.0384293	0.000141684	0.00284595	0.0950391	0.0881623	0.176503	0.0918673	0.00282049	0.0139633	0.0708544	5.67448e-07	0.00385609	0.0209877	0.0178826	0.000151077
592	0.0719191	1.45797e-05	0.160852	0.0027516	0.000273936	0.101767	0.76318	0.183485	0.112345	0.00240297	0.341741	0.221691	0.0395637	0.0102513	0.456953	0.00111607	0.104467	0.178774	1.53038	0.379154	0.0861601	0.0270934	0.117546	0.0731741	0.00582384	0.0134527	0.30214	0.00348103	0.00094256	0.0122544	0.0600143	0.0336402
593	0.0074964	0.00559079	0.0213616	0.182313	0.102982	0.00100516	0.177068	0.126282	0.557215	0.0151468	0.149041	0.00715137	0.132198	0.384505	0.0236262	0.0751171	0.378002	0.0442311	0.00345151	0.00345028	0.00263081	0.0116381	0.00404755	0.00153165	0.0875473	0.0509993	0.0350607	0.00649081	0.000947231	0.000354411	0.0291598	7.77489e-05
594	0.277495	0.127066	0.0839398	0.145628	1.64565	1.00747	0.380378	0.477416	0.00199532	0.00814245	0.136546	0.527849	0.00221671	0.208034	1.44592e-05	0.0678186	0.15839	0.0363847	2.1687	0.00724869	0.0121866	0.001854	0.000948549	0.0035949	0.0379518	0.00786479	0.0831618	0.00203581	0.00156325	0.000483679	0.00255683	0.00155261
595	0.41442	0.206575	0.309111	0.0178742	0.00124578	0.0631345	0.659433	0.0200936	0.159407	0.0438076	0.216647	0.0266975	0.633347	0.106378	1.49708	0.00499404	0.531877	0.0391324	0.545546	0.147163	0.0228067	0.01855	0.0216834	0.0234703	0.00299444	0.0139506	0.0724447	0.024368	0.00359588	0.0145214	0.0711678	0.000946054
596	0.0208078	0.0191683	0.318749	0.346312	0.105138	0.310887	0.017443	0.230776	0.410433	0.0804311	0.00359159	0.0809763	1.18307	1.61628	0.777873	0.762678	0.00105652	0.118632	0.0274157	0.0504911	0.00154828	0.00232969	0.033207	0.0164351	0.139171	0.00509075	0.131909	0.00137419	0.0227456	0.000154524	0.0852854	0.00334619
597	0.408194	1.24363	1.47537	0.670293	0.363476	0.0499854	0.0673922	0.0189165	0.0296842	0.114017	0.0776528	0.770227	0.00808436	0.100045	0.316372	0.19129	0.825481	0.0854459	0.805977	0.210474	0.361937	0.00302694	0.622869	0.0239138	0.122459	0.156316	0.563576	0.107248	0.0607527	0.00222868	0.000235467	0.00289041
598	0.709811	0.730725	0.00839297	0.739002	0.128627	0.0700529	0.324678	0.00636594	0.0583011	0.334133	0.360129	0.53117	0.0504974	0.0604923	0.0390001	0.000119205	0.0258964	0.0355536	0.106398	0.00537955	0.0789438	0.00520485	0.0624841	0.0888375	0.526229	0.122462	1.11856	0.0489813	0.0746822	0.00270325	0.378719	0.00100042
599	0.943019	0.425234	0.0567745	0.0122148	0.313275	0.153211	0.00747583	0.000773247	0.00600982	0.000541509	0.133178	0.169703	0.532407	0.030251	0.153673	0.000715767	0.450187	0.000608752	0.217908	0.0338987	0.0195574	0.00277927	0.0520938	0.00133117	0.00739048	0.00137688	0.142454	0.00345648	2.15823e-05	0.0132852	8.90179e-05	0.00107769
600	1.05004	0.0277281	0.692627	0.0382297	0.114028	0.39735	0.141894	0.00384475	0.0110149	0.223188	0.551176	0.111022	0.0679988	0.0209695	0.0147439	0.00409796	0.0911361	0.250911	0.0254954	0.000726093	0.00268816	0.0202869	0.055534	3.42647e-05	0.0110104	0.00508305	0.339278	6.34776e-05	0.0331605	0.0124698	0.17556	2.46713e-05
601	1.10668	0.378112	1.6476	0.0240102	0.160443	0.040939	0.673219	0.245623	0.169858	0.16613	1.74845	8.23574e-05	0.819755	0.149315	0.0526769	0.114549	0.0886254	0.0266901	0.013986	0.00909164	0.093883	0.00490081	0.0323776	0.0167451	0.304435	0.203445	0.617112	0.0292405	0.0174401	0.00739993	0.104471	0.0330381
602	0.562731	0.424379	0.0036476	0.111635	0.0206864	0.314933	1.67552	1.54405	0.000320201	0.277447	0.510196	0.301083	0.0795076	0.0112388	0.0674438	0.0162885	0.0200313	0.054029	0.0560043	0.0419343	0.0993341	1.06469e-05	0.441485	0.0499053	0.00564254	0.00139982	0.0662355	0.0066357	0.0119025	0.030163	0.0413862	0.00356424
603	0.451271	0.363083	0.0788829	0.00550327	1.20985	0.549624	2.87892	0.510907	0.487254	8.9738e-05	1.37433	0.629633	0.498906	0.0247991	0.774892	0.01344	0.0303764	1.26915e-07	0.232472	0.134863	8.59606e-06	0.00350514	0.0384352	0.0272908	0.1469	0.0204252	0.0271879	0.00918111	0.00398414	6.12158e-05	0.0337223	0.00718369
604	0.0014467	0.37815	0.195457	0.20493	0.657946	0.589231	0.00244497	0.639821	0.495322	0.0130496	1.31738	0.0078136	0.226416	0.209219	0.00416356	0.507269	0.0661711	0.091782	0.00140727	0.0764338	0.165601	0.115836	0.035278	0.00243456	0.0195819	0.0241264	0.265605	0.014915	0.0374482	0.0974206	0.0415949	0.0147477
605	2.72401e-05	0.0831231	0.406399	0.0729023	0.294533	0.0656276	0.292084	0.0661052	0.408481	0.150695	2.02143	0.150755	0.857436	0.857057	0.459265	0.80955	0.603355	0.131902	0.258876	0.167054	0.0409006	0.0745243	0.00145886	1.34586e-05	0.104749	0.0315479	0.0214668	0.00997602	0.00916954	0.0186211	0.00612629	0.000514657
606	0.0238634	0.478675	0.0424483	0.019978	1.1046	0.845313	0.01758	0.632313	0.316772	0.127458	1.91314	0.707283	1.10595	1.80916	0.250254	0.535919	0.217856	0.0549074	0.346257	0.014797	0.130077	0.0549884	0.476338	0.0149206	0.0924822	0.0550236	0.0303534	0.0212084	0.0322853	0.00117894	0.00142824	0.000925675
607	0.089336	0.716092	5.59162	0.871843	1.35723	0.540203	1.88954	0.293909	0.434202	1.05189	1.17953	0.297588	0.00273797	0.0327503	0.00081441	0.0159473	1.19879	0.0703203	1.07883	0.0044648	0.217598	0.106118	0.361862	0.00630688	0.0792239	0.11788	0.288074	0.0606464	0.0184272	0.00405788	0.0638153	0.000148609
608	0.000151209	0.019606	0.300942	0.130254	0.0635769	0.00101751	0.00725856	0.0432461	2.90003	1.36001	2.56382	0.359706	1.30623	1.40856	0.819548	0.297793	0.000673223	0.19127	0.109534	0.00567362	0.0317367	0.000365958	0.111147	0.0232965	0.0648614	0.0165869	0.00664168	0.00478636	0.00401795	0.00117912	0.0100297	0.0160094
609	0.00454727	1.90161e-05	0.0864424	0.116048	0.422829	0.000529913	0.615239	0.264279	0.227928	0.00089953	0.00145176	0.00541701	0.433326	0.43587	0.348277	0.0420362	3.86937	1.21513	1.81427	0.364525	0.211085	0.144903	0.113695	0.024236	0.000460595	0.0256889	0.119125	0.00142384	0.00273987	0.00235478	0.0337055	0.0106255
610	0.0829397	0.0419794	3.29763	0.262118	0.450427	0.371527	0.190746	0.0925556	0.657237	0.246743	0.113845	0.124644	0.0481539	0.1669	0.17249	0.056692	0.106478	0.0247162	0.321753	0.036569	0.0014979	0.00230342	0.127357	0.0152539	0.0772511	0.00164906	0.380456	5.73403e-06	0.00930675	0.0247279	0.0204689	0.00200458
611	0.351798	0.141952	0.0230335	0.108185	0.293395	0.144357	0.733992	0.317353	0.907381	0.144438	1.68023	0.0247806	0.295917	0.164914	0.00125077	0.0204996	0.00533324	0.0220952	0.000439665	0.0125702	0.104563	0.00350056	0.000397229	0.0236507	0.000313406	0.0031829	0.153349	1.21692e-06	0.036887	0.0195082	0.0878601	0.00426574
612	0.21156	0.0926746	0.0931801	0.0368117	0.0157315	0.444838	0.284887	0.0566376	0.000698935	0.195171	0.491458	0.0656841	0.0593989	0.200165	0.140217	0.00653199	0.120452	0.0518987	0.00879051	6.92659e-05	0.000181308	0.000836632	0.000354826	0.00596578	0.0149934	0.00248901	0.0461779	0.00568469	0.000820926	0.0174709	0.00194507	1.30663e-06
613	0.000430106	0.00321611	0.237576	0.0271993	0.515698	0.465563	0.144545	0.0636185	0.403198	0.000351937	0.310053	0.100342	0.721195	0.531591	0.0446629	0.246553	0.103834	0.0124241	0.559859	0.03396	4.44468e-05	0.0232438	0.0153456	0.000227176	0.016353	0.00863474	0.323762	0.0705631	0.000464122	0.000240315	0.000471028	0.000211522
614	0.0348391	0.347349	3.32489	0.806664	0.445709	0.0229913	0.0383866	0.0456757	0.0241141	1.26699	0.747001	0.911704	1.0605	0.123529	0.859071	0.0738817	0.0224951	0.0389244	0.016212	0.802696	0.105925	0.101198	0.000177877	0.0866899	0.055549	1.01023e-06	0.666063	0.0113312	0.0374949	0.00830027	0.0953276	0.00611926
615	0.0275026	0.000315733	0.993887	0.0032571	3.18051	0.240525	0.59588	0.115288	1.21166	0.42934	0.260597	0.567796	0.00132465	0.0382911	1.04085	0.0268276	0.00468276	0.0202617	0.267527	0.0322921	0.294712	0.0530284	0.1589	0.010029	0.0108265	0.0329424	0.148646	0.00530994	0.00646592	0.0118356	0.00395908	0.000498408
616	1.19325	0.785105	0.021499	0.0336551	0.0645725	0.0883423	0.00550955	0.00857374	0.212706	0.448793	1.16735	0.0737195	0.319375	0.460393	0.00903272	0.0467292	0.123655	0.182234	0.289653	0.176914	0.159385	0.105475	0.0145376	0.0662126	0.0422217	0.00526496	0.0946382	3.68589e-06	0.0112906	0.00569214	0.00667634	0.00335084
617	0.148409	0.385773	0.00861239	0.0149966	0.817085	0.723552	0.409536	0.0732577	0.871262	0.000311477	0.0218469	0.00509724	2.02149	0.512191	1.38873	0.0783969	1.00642	0.137505	0.189123	0.00249804	0.175619	0.137171	0.255262	0.0824133	0.0652762	0.0981102	0.0165589	0.036093	0.0108957	0.00975459	0.0848232	0.000653796
618	0.147843	0.00492712	2.18167	0.0263331	0.662166	1.15091	0.000551562	0.410269	4.55693	0.357141	5.15066	0.316233	0.0349754	0.190829	0.247744	0.11929	0.000150123	0.00351953	0.0735723	0.0572228	0.182159	0.000365339	0.0187863	0.00266855	0.0975283	0.0446774	0.278513	0.0383932	0.0801543	0.0901883	0.0305182	0.0424966
619	1.20796	0.741552	0.846709	0.113203	0.030217	0.00365019	2.5738	0.13748	0.32652	0.179157	1.7963	0.0101237	0.00186873	0.00806968	0.0590063	0.0229887	0.926408	1.09488	0.0619912	0.342068	0.0508059	0.00389846	0.176175	0.000558766	0.216445	0.346115	0.552916	0.081015	1.21276e-05	0.000222353	0.00543875	5.94256e-05
620	0.827189	0.381427	0.0576657	0.0184619	0.24571	0.508157	0.0192576	0.37517	0.18738	0.154203	1.1018e-08	0.694905	0.167801	4.94432e-05	0.0952005	0.245128	8.89145e-05	0.0332083	0.0238149	0.140777	1.00884	0.282411	0.268962	0.207961	0.0474103	0.0139174	0.0923507	0.000272727	0.00530246	0.00196639	0.0803537	0.00100651
621	6.16891	0.610605	0.814152	0.2914	0.107942	0.152665	0.302627	0.269672	0.034254	0.0371364	0.0957293	0.189989	1.08837	0.474413	0.0421916	0.00126058	0.550057	0.120035	0.507772	0.0203694	0.0381927	0.0451634	0.0794356	0.00980959	0.0421499	0.0163551	0.301724	0.00256739	0.00377647	0.000974635	0.00184832	0.000884954
622	1.87815	1.44694	0.80854	0.0738057	0.0994095	0.181458	0.388584	0.164138	1.20085	0.139285	1.8484	0.0514756	0.842398	0.125517	0.789391	0.070451	1.27119	0.314453	2.52566	0.268046	0.176146	0.0113829	0.0745908	0.118571	0.49521	0.0108983	0.955423	0.00146497	0.120464	0.120386	0.0593662	0.0391081
623	0.00386402	0.00224377	0.0801725	0.0693064	1.70766	0.00457295	0.211745	0.444856	0.329304	0.326971	0.00023678	0.36813	2.82258	0.75313	1.75241	0.435614	1.25681	0.216824	0.186586	0.00168174	0.000895149	0.100202	0.112281	0.0177186	0.0340373	4.3238e-05	0.00324021	0.0173981	0.0678265	0.131404	0.0328481	0.0148063
624	0.0406896	0.25006	0.497517	0.591368	0.469698	1.82486	3.23193	0.629542	1.2672	0.219322	0.0130877	0.0100292	0.0517997	0.0356123	0.458811	0.00135284	0.286043	0.0654047	0.019763	0.0332479	0.0728202	0.0349806	0.218698	0.000290156	0.041348	0.0127359	0.00321075	0.000202197	0.0138185	0.0186398	0.07179	0.0169342
625	0.0050041	0.109504	0.987276	0.152862	6.11298	0.0124452	1.12128	0.0566284	0.0751636	0.00739008	0.71156	0.185451	0.307394	0.249163	0.0524129	0.283308	1.11295	1.14214	0.955679	0.586493	0.026395	0.00286985	0.120041	0.00120438	0.00395461	9.66631e-05	0.208664	0.0574205	0.00215687	0.0118316	0.25375	0.0261104
626	9.88357	0.229204	3.80697	0.122474	0.173639	0.541799	0.211367	0.309322	1.17583	0.294478	2.26132	0.163484	0.758197	0.000534043	1.9363	0.546184	0.00964114	0.0110245	0.0368693	0.0841275	0.532	0.049339	1.58181	0.0244306	0.136043	0.0925606	0.495711	0.0283756	0.0908655	0.00817046	0.0368756	0.000222054
627	0.15567	0.394184	3.10872	0.291408	0.0375739	0.0146286	0.000419353	0.170836	0.254204	0.913131	1.61924	0.2243	0.815589	0.4051	1.00583	0.00175945	0.056323	1.291	0.426211	0.361174	0.00061125	0.00317563	0.410274	0.0316406	0.120887	0.18848	0.336608	0.0116185	0.00106708	0.115955	0.00103686	0.0460108
628	0.0431634	0.013954	0.145815	0.174419	0.0518862	0.102451	0.175153	0.0585259	1.82094	1.79928	4.5585	2.31686	0.0658657	0.413634	0.000195606	0.240666	0.202107	0.334099	0.00515629	0.013767	0.0560412	4.48463e-06	0.00964135	0.00894799	0.338472	0.064584	0.0666614	0.0311666	0.00866635	0.00337403	0.00309864	0.0193772
629	1.88045	1.03859	0.0400128	0.0802472	0.222271	0.00800151	0.389009	0.148117	1.03484	1.06826	0.00423655	0.545023	0.526691	0.0521361	0.162367	0.0504454	0.0206053	0.316524	0.00260563	0.0019292	0.000121124	0.0167279	0.00222124	0.0165715	0.0549329	0.0184997	0.269417	0.00665522	0.0413714	0.00264393	0.0791295	0.00301176
630	0.0507739	0.00325098	0.16521	0.408396	0.0379011	0.897135	0.445201	0.424906	0.392806	0.295067	1.46221	0.395246	1.09353	0.106525	0.000758464	0.0636083	0.0294824	0.0420916	0.135608	0.0318734	0.0137656	0.093313	0.0216486	0.000474585	0.0457893	0.0412229	0.33699	0.0136655	0.0548598	0.00981663	0.000384743	2.40958e-05
631	0.116021	0.0309841	0.000749417	0.253853	0.134571	1.12156	2.69898	0.187558	0.0748071	0.0462743	0.0118405	0.00524161	1.62373	0.822419	0.00599115	0.334515	0.445611	1.05698	1.04012	0.276971	0.0433489	0.000185971	0.272609	0.000712022	0.31579	0.142127	0.618573	0.0377357	0.00107615	0.0028444	0.00374618	0.00186967
632	7.69415	0.104072	1.62961	0.01847	0.272912	0.31388	1.9906	0.210361	1.29525	0.225112	2.39223	0.196565	1.16199	0.426133	1.1059	0.00276296	0.484748	1.05882	0.152868	0.438658	0.203645	0.116805	1.13504	0.0567039	0.164077	0.0636711	0.482877	0.0187758	0.109929	0.00141525	0.00100517	6.61573e-06
633	0.268642	0.148613	2.14729	0.0167266	2.74708	0.111991	0.603604	0.184527	1.56205	0.995649	0.0319209	0.00016638	0.00762395	0.0466089	1.03287	0.0838064	2.09949	0.0148112	0.649004	0.4478	0.386682	0.0852862	0.130419	0.101558	0.00360789	0.00198876	0.479902	0.00116477	0.0252396	0.000406292	0.0983828	9.4938e-05
634	0.266784	0.00577283	2.41066	0.0555996	0.244661	0.289157	0.601326	0.0312554	0.725892	0.129323	0.9431	0.348401	6.19513	2.3036	2.41066	0.235712	0.0152225	0.221104	0.0429977	0.0591701	0.0534782	0.0534862	0.444195	9.44979e-05	0.00362013	0.0363043	0.0659385	0.0604987	0.234712	0.000612557	0.104348	0.010703
635	0.371893	0.219382	2.31818	0.397747	0.000119022	0.0279408	0.098112	0.0217995	0.0249436	0.803912	0.699885	0.3198	0.223262	0.0717184	0.290592	0.0971943	0.318945	0.000751778	0.108233	0.00386661	0.157325	0.126897	0.367851	0.0870133	0.0132455	0.0261725	0.231779	0.0102155	0.0977952	0.0221143	0.214171	0.000103257
636	0.542898	0.340159	2.2275	0.617695	0.375351	0.400781	1.62487e-05	0.0241346	2.24999	1.37874	0.0492867	0.163801	0.373931	0.0144012	3.94037	0.00105332	0.0347402	0.204899	0.0314953	0.058505	0.00839167	0.0315649	0.18215	0.00911342	0.0283306	0.0796999	0.0385885	0.0115249	0.0967044	0.0737859	0.269859	0.049689
637	0.99652	0.437328	1.43383	0.418999	0.200821	0.249432	0.249423	0.540683	0.864348	0.212067	1.13738	0.127131	0.0288376	0.0113019	0.206033	0.156353	0.486896	0.0926951	0.35604	0.318254	2.41985	0.720076	0.59065	0.294666	0.0169699	0.0114674	0.351979	0.00108612	0.00353188	0.0709083	0.0650942	0.00232235
638	0.619402	0.29811	2.05157	0.376488	0.183005	0.0581497	0.000123014	0.0448626	0.0307908	0.00539017	0.896213	0.0887001	0.822453	0.128215	2.40854	0.889844	0.0579294	0.0349511	0.0521323	0.163417	0.0265511	0.0260795	0.0123437	0.0972256	0.00338862	0.00127205	0.0988128	0.00053223	0.00493861	0.0286934	0.0684311	2.48272e-05
639	2.75575	0.154617	3.84044	0.057913	0.128252	0.505211	0.208759	0.122943	0.385547	0.0898565	1.83653	0.0455746	0.253941	0.418924	0.0340444	0.0357008	0.0332699	0.0446975	0.0763609	0.034372	0.0188227	0.000894114	0.0435161	0.0613852	0.0151128	0.0011573	0.108427	0.000107742	0.000417195	0.000103263	0.0491853	0.00279588
640	0.433677	0.40726	0.056626	0.001131	0.0397771	0.487245	0.189422	0.0576498	0.00827027	0.0271447	0.69835	0.0175261	0.0146016	0.140849	0.238431	0.0673971	1.22535	0.668055	1.84657	0.57312	0.00776335	0.109814	0.0494534	0.234293	0.168779	0.142751	0.145266	9.2429e-05	0.124908	0.163932	0.0177416	0.0562166
641	0.703322	0.0147577	0.000170926	0.0514029	0.890284	0.208295	0.000762515	0.0599557	0.0682411	0.662947	1.27203	0.0917858	0.0206355	0.0859935	0.0965892	0.245911	0.265601	0.76935	0.616916	0.0544334	0.0586161	0.0126334	0.0292084	3.45467e-09	0.000155076	2.93752e-05	0.543228	0.00965236	0.0641977	0.00445693	0.000973384	0.00677471
642	2.8188	0.124805	0.858836	0.0318983	0.692643	0.315569	0.137081	0.0280731	1.80599	0.906067	0.0442233	0.139622	0.00947306	0.006441	0.334067	0.00361749	0.00309028	0.0269012	0.0558045	0.178666	0.0656083	0.00575207	0.0151541	0.0378405	0.00670897	0.000325589	0.0904002	0.0203665	0.0108964	0.0335402	0.049938	0.0211354
643	0.617204	0.0666451	0.00819707	0.11707	0.0734452	0.310943	1.64341	0.0027273	6.10129	3.79073	5.90681	1.94767	1.06141	0.0109033	0.0158973	0.0237274	0.0194379	0.0374705	0.121009	0.00530373	0.265307	0.300671	0.00343107	0.0242714	0.0937501	0.0102519	0.368879	0.0157612	0.0371861	0.0193313	0.00388975	0.00264996
644	1.31556	0.0276181	1.5672	8.69029e-05	0.00557523	0.210202	0.594911	0.0132072	0.763713	0.00871677	4.68921	0.0209837	0.740634	1.79287	0.282525	0.65575	0.000562054	0.220515	0.254065	0.10085	1.12315	0.21304	1.46835	0.12543	0.194411	0.0925544	1.36583	0.0983025	0.041277	0.000371861	0.0868211	0.0119383
645	1.94622	0.0283362	0.49854	0.0852115	0.00481391	0.0278291	1.49281	0.0472511	2.46822	0.066296	0.171323	0.00246518	0.0174013	0.000601563	0.174383	0.000650235	0.0936577	0.082219	0.00320365	0.16399	0.0310052	0.0155835	0.600444	3.98654e-05	0.0395041	0.0637323	0.00491593	0.0146278	0.000277796	0.00653664	0.00420123	0.00337626
646	1.63215	1.29417	0.0108663	0.149747	0.561578	0.0661599	0.562042	0.023992	0.0619439	0.0265902	1.42492	0.00885853	1.38696	1.33794	0.0430194	0.0487658	0.0309618	0.12501	0.0141003	0.124195	0.170228	0.273807	0.173111	0.187708	0.168342	0.215906	0.117913	0.0288805	0.0133996	0.00795738	0.00612004	0.0026498
647	1.06105	0.460218	0.291363	0.0236538	0.112343	0.197251	1.34944	0.0129046	0.000980438	0.0377462	1.58278	0.0263877	0.231538	0.0264993	0.263624	0.0117269	0.313026	0.00165511	0.819411	0.0276758	0.0745183	0.0021982	0.0280496	0.0216947	0.038948	0.00730588	0.495527	0.00536863	0.000772056	0.000153961	0.00680097	0.0253849
648	1.67613	0.159551	1.28047	0.356229	0.0253755	0.24565	0.131308	0.0803313	0.751807	0.781891	1.30344	0.046633	3.12073	1.90768	1.85036	0.436516	0.172091	0.0355338	0.355797	0.00195886	0.0029075	0.00824369	0.133817	0.00257525	0.0184541	0.0023555	0.107446	0.0277844	0.0173713	0.00208014	0.207533	0.0227843
649	1.40294	0.00493696	1.21331	0.00467641	0.060378	0.430456	1.21331	0.0664439	0.00126902	0.275485	0.221759	0.00150939	0.369042	0.0322286	0.00460365	0.0173737	0.37191	0.339944	0.0206603	0.000477681	0.0501433	0.0119302	0.388034	0.0354548	0.128806	0.0748381	0.00193233	0.0270317	0.00206611	0.000940717	0.0933313	0.00310708
650	3.96491	1.25851	0.409506	0.105678	0.166116	0.121453	0.0323071	0.000216461	0.766706	0.536173	0.629549	0.00100682	0.222853	0.466866	0.0871197	0.00447739	0.0562833	0.000520209	0.506219	8.53665e-05	0.0106281	0.0191573	0.0148831	0.0623267	0.0623313	0.000544579	0.645039	0.00107468	0.000236295	0.0278127	0.0388355	0.00138482
651	3.54574	0.688857	0.993382	0.052892	0.0638751	0.509076	1.08441	0.142897	0.275501	0.133659	0.366631	0.0201776	0.494098	0.537448	0.375713	0.274809	3.16909	0.570806	0.523308	0.109953	0.294474	0.227086	0.00132281	0.00869138	0.0725099	0.010774	0.784578	0.000757404	0.000988373	0.0492873	0.00198892	0.0223543
652	1.15971	1.04335	0.185743	0.809511	0.149549	0.136269	0.201842	0.000184372	1.38999	1.85865	5.52047	0.784668	6.06481e-05	0.010455	1.90217	0.0668134	4.01767	0.411272	1.95159	0.360192	0.884292	0.802384	0.503399	0.067899	0.0107915	0.00394219	0.296985	0.00199372	0.242861	0.120997	0.231307	0.00685471
653	2.33357	0.066148	0.0124959	0.00250074	0.00151022	0.0136219	0.493811	0.00523964	3.25208	1.12661	5.27414	0.416539	1.47176	0.471238	0.0263059	0.000395267	0.46118	0.158982	0.21651	0.11201	0.120131	0.358183	0.149097	0.115155	0.0236813	0.00451764	0.161004	0.000502165	0.107897	0.0157066	0.146989	0.00231273
654	1.44797	0.00136726	0.124661	0.0035991	0.114384	0.265961	0.00428514	0.0487405	3.34554	1.87658	6.49741	0.194454	0.0351742	0.00334222	0.485617	0.196198	0.0448657	0.00133326	0.000331593	0.000358914	0.122602	0.0472496	0.442667	0.053161	0.0149622	0.00612168	0.374752	7.11405e-05	0.0189926	0.000298034	0.0200894	0.00630614
655	3.21971	0.0860861	0.848338	0.00134056	1.89876	0.00352153	0.287131	0.00251351	1.7271	0.74405	0.522557	0.00116302	0.00305427	0.00132225	2.34638	0.121043	1.0425e-05	0.00829045	0.0528087	0.0150871	2.28807e-05	0.00275107	0.00137486	0.00530449	0.105694	0.0500722	0.264554	0.00111978	0.0393139	0.020842	0.0382284	0.00938456
656	0.867433	0.232911	0.139113	0.238848	0.196166	0.27878	0.793841	0.0042748	0.0291979	0.0155086	5.07125	0.129068	1.32185	0.793841	0.440745	0.00280697	0.333429	0.0101342	0.130654	0.0229494	0.849947	0.00214425	0.183138	0.0170318	0.0043634	4.11051e-05	0.132164	0.000964348	0.000395841	0.042799	0.00609439	0.00722654
657	2.44837	1.16293	0.0315771	0.0261541	0.632239	0.00649507	0.741153	0.365795	0.402268	0.0114239	2.51057	0.0519524	0.0170831	0.619779	4.78818e-06	0.0249151	0.0332931	0.474888	0.182524	0.0216237	0.0368666	0.152535	0.190597	0.0198879	0.160016	0.0193575	0.695401	0.000363036	0.048298	0.0122274	0.00106892	1.54452e-05
658	4.99776	0.165444	1.55561	0.373227	2.51601	2.25762	1.6593	1.32862	2.43002	0.130829	4.97636	0.0800373	2.89826e-05	0.0777032	7.55066e-05	0.0847807	4.66729	0.00139176	3.62505	0.0809922	0.0360788	0.00227906	0.0290758	0.0103854	0.0039813	0.171817	0.266849	0.00103486	9.52519e-06	0.000281184	0.0557113	0.0126849
659	2.18352	2.13961	1.43386	0.709115	0.157595	0.00189937	1.38716	0.0951479	2.20004	0.397002	0.515566	0.0443733	0.365736	0.0025122	0.363991	0.0725134	0.0495897	0.154898	0.597197	0.0719485	0.288921	0.123835	0.199776	0.00177403	0.27497	0.0449256	0.6412	0.0033015	0.000979259	0.00104065	0.0185666	0.0331214
660	1.25198	0.102012	0.000480434	0.0953746	0.470416	0.374964	0.593943	0.0288558	1.38027	0.144856	3.8091	0.207374	0.0981718	0.176947	0.476706	0.0146995	0.112628	0.112538	0.2757	0.0422011	0.0486031	0.00886704	0.381278	0.0520604	0.250746	0.00675319	0.232342	0.0505494	0.00287866	0.0268241	2.2563e-07	0.107627
661	1.2615	0.455165	1.64176	0.483035	0.468525	0.00493474	0.0187748	0.478466	0.781931	0.184406	2.38199	0.110468	0.197183	0.0357819	3.11845	0.197671	1.74174	1.88462	2.55591	0.220079	0.0015477	0.00136173	0.0771409	0.0253362	0.0534114	0.020901	0.00529511	0.0367818	0.0269447	0.0588389	0.346105	0.00299129
662	2.3138	0.0533833	0.486975	0.0251274	0.0224327	0.000147131	0.504848	0.060004	1.56105	0.0184308	0.0541631	0.0717483	8.56006	0.504848	0.504847	0.177917	0.0386453	0.0955491	0.500911	0.177184	0.035603	0.00666482	0.183655	0.0018807	0.0112084	0.112389	0.503121	0.000402878	0.117599	0.0957007	0.0166328	0.0227071
663	3.05827	0.331524	0.79352	0.58373	0.341954	0.0200446	0.453136	0.264657	8.5799e-05	0.000437412	1.17533	0.275142	0.0664057	0.11827	0.910931	0.325332	0.0102144	0.0256749	0.0780763	0.0215057	0.00760264	0.0744499	1.66785e-05	0.00128774	0.0402026	0.142669	0.222557	0.0970464	0.0292077	0.0128934	0.0117373	0.00736
664	3.13288	0.00554539	0.434445	0.0901031	2.98356	0.00574487	1.86309	0.254615	0.0294554	2.63465	3.07849	0.0430716	0.759392	0.356293	0.422989	0.0455472	2.40282	1.3032	3.26681	0.433254	0.00079254	0.0022984	0.00953625	0.0845411	0.00630103	0.000468361	0.0526525	0.0241251	0.0203595	6.02994e-05	0.264825	0.0183114
665	2.20057	1.60176	0.199546	1.85077	0.274294	0.0984906	0.384773	0.0229778	1.47231	0.117732	4.36873	0.0480406	0.0909298	0.0123511	0.163381	0.212141	0.878154	0.126836	0.993456	0.130702	0.135516	0.247084	0.062868	0.00930985	0.0665395	0.157406	0.0519027	0.0673247	0.0211076	0.010138	0.18979	0.0420367
666	3.07755	0.219245	0.0288627	0.32846	1.31348	0.074886	0.0311289	0.116057	5.42387	0.0623139	10.9813	0.355187	2.32314	0.348366	0.348366	0.047687	0.0414704	0.11496	0.192231	0.127609	1.5425	0.100012	0.348366	0.000538358	0.00177152	0.00556899	0.21963	0.0112544	0.286809	0.029588	0.125198	0.060187
667	2.41343	1.21691	0.0494175	0.439522	0.837579	0.000212497	0.184615	0.44073	1.12369	4.25002	0.32924	0.277045	2.86667	0.313768	0.0468821	0.0149441	0.297575	0.0679479	0.418031	0.280174	0.156522	3.91285e-05	0.0712432	0.0649522	0.615543	0.010109	0.0506091	0.0416342	0.000422293	0.00159768	0.101074	0.0274673
668	3.362	0.181995	0.28098	0.0537754	1.41672	0.200229	0.270484	0.0619347	2.58498	0.347312	7.00221	0.752145	3.54672	1.95855	1.95796	1.2358	1.55902	0.715463	1.81493	0.35165	0.00782037	0.247727	0.05928	0.0604122	0.256472	0.00241443	0.187446	0.0386524	0.10937	0.0136092	0.149071	0.046465
669	1.42107	0.667792	0.0048625	0.740595	2.38935	0.00164355	0.0199318	0.391862	0.847785	3.42218	0.150373	0.251489	0.024907	0.214312	0.547638	0.322499	0.0304254	0.0625589	0.0145678	0.107581	2.19194	0.174617	0.25	0.0226059	0.00689376	0.00496464	0.0319456	0.0658332	0.221665	0.0333279	0.301892	0.112927
670	0.118969	0.142334	0.134327	0.156536	0.0132938	0.00423786	0.0134552	0.00291354	0.200461	0.25	0.81	0.0120712	0.0414733	0.0196666	0.149065	0.00215062	0.00122539	0.00229076	0.769406	0.10548	0.0265608	0.0442748	0.132239	0.0236517	0.0037793	0.00925375	0.0208601	0.00379451	0.00227341	0.00334085	0.00277199	0.00168838
671	0.076778	0.114044	0.218008	0.0162903	0.745496	0.28098	0.00451367	0.00181596	2.40795e-05	0.106913	0.268131	0.254959	0.0232077	0.0161067	0.547692	0.0398213	0.0499239	0.0174344	0.0355215	0.000707268	0.0588471	0.0486946	0.000416341	0.00297035	0.0158729	0.0172116	0.0104606	8.85978e-05	0.000884152	0.000123288	0.0942183	0.00128632
672	0.629793	0.278895	1.91981	0.0213306	0.0811343	0.00812197	0.845649	0.0632874	0.0314767	0.000282185	0.289473	0.0239821	0.039223	0.0100383	0.0122144	0.0226544	0.0299603	0.011547	0.921889	0.00896405	0.0483224	0.0389223	0.00273056	0.00753471	0.00799551	0.00482095	0.00953227	0.00091426	0.168554	0.0112869	0.0239601	0.00331768
673	0.0249233	0.143316	0.243007	0.0309048	0.000573608	0.0221208	0.315027	0.0462216	0.00474461	0.0416574	0.980547	0.0027027	0.0171791	0.00993674	0.0590322	0.00235403	0.517247	0.270473	1.04389	0.0334106	0.0092961	0.00107954	0.126454	5.33619e-05	0.0270405	0.00991139	0.0455231	0.00231999	0.0352519	0.0244168	0.206917	0.00109064
674	0.114081	0.00639558	1.69554	0.00291429	0.119509	0.0119112	0.0923175	0.0207623	0.740394	0.384773	1.04101	0.000242749	0.0268081	0.180187	0.368377	0.0748816	0.205468	0.0335911	0.0244083	0.00367251	0.192354	0.0304217	0.209051	0.00235929	0.0421328	0.0160648	0.0837463	0.0127543	0.00205184	0.00170895	0.0453506	1.90133e-05
675	0.0346989	0.0935435	0.135374	0.059992	0.00013193	0.0443802	0.460735	0.00724733	0.151566	0.0632251	0.0327143	0.0173447	0.075658	0.0378479	0.346011	0.038863	0.474823	0.0735757	1.10329	0.0263494	0.0713209	0.0224845	0.174165	0.000482734	2.68297e-05	0.00732887	0.127437	0.00161933	0.0123654	0.00631988	0.00481861	0.00275305
676	0.441478	0.463014	0.0127525	0.00460553	0.00382094	0.0227478	0.47242	0.00657812	0.308068	0.0767576	1.16737	0.0761296	0.247734	0.0327651	0.33393	0.0656132	0.650654	0.543057	0.0172479	0.165936	0.000157418	0.00578531	0.0681412	0.004685	0.000933973	0.00980472	0.0185286	0.000137953	0.00458543	0.00364223	0.0109476	0.000929593
677	0.206383	0.18994	0.593418	0.00989729	0.115507	0.459958	0.126214	0.00570939	0.0144123	0.0121363	0.875913	0.0692822	0.0284337	0.0035975	0.01405	0.0193897	0.229071	0.038745	0.829034	0.0119363	0.00625077	0.00040448	0.0606222	0.0163601	0.0718492	0.000399871	0.108109	0.000592395	0.0259868	0.00782732	0.10877	0.0014687
678	0.0391874	0.00722031	0.0903888	0.00338688	0.0513583	0.00347206	0.0111508	0.00916334	0.516991	0.206458	1.30097	0.571673	0.261929	0.0818046	1.237	0.0468747	0.0142731	0.00282408	0.692184	0.00316652	0.0144945	0.00786676	0.0962155	0.00308523	0.0405551	0.00946575	0.10864	0.00328643	0.00345516	0.00132514	0.0478193	0.000337238
679	0.282954	0.0132757	0.00359488	0.0680288	0.141063	0.171031	0.0102653	8.5717e-05	0.216292	0.502205	0.711714	0.172848	0.291851	0.015117	0.433998	0.00146221	0.187483	0.246469	0.527456	0.0263587	0.0347366	0.00583048	0.210724	0.003956	0.0137728	0.000742629	0.111515	0.00338554	0.036603	0.0224174	0.00923424	0.00972099
680	0.720242	0.107136	1.36783	0.0254771	0.0162792	0.0245019	0.182852	0.000860723	0.375629	0.160247	1.18473	0.0419982	0.00331432	0.0139476	0.249443	0.00184938	0.00911748	0.0159711	0.0595292	0.0604839	0.0268827	0.0069973	0.0996519	0.00693508	0.000170854	0.00116328	0.00202252	0.00714007	0.0375006	0.00846039	0.000178911	0.00324458
681	0.0166774	0.0612368	0.217322	0.00248115	0.0719312	0.275258	0.225341	0.325047	1.63803	0.758718	0.190535	0.0658679	0.0952399	0.0271785	0.00132605	0.0299651	0.308859	0.0679372	0.42181	0.00955867	0.0795329	0.0186919	0.284924	0.00316702	0.00139711	0.00400767	0.0106703	0.0076406	0.000453606	0.00196304	0.0631982	0.00761696
682	0.00891233	0.00228615	0.455836	0.134258	0.244648	0.275126	0.000442863	0.0147416	0.0695066	0.00121482	0.0800683	0.21667	0.976711	0.741153	0.16168	0.0144089	0.0312827	0.00457474	0.00885354	0.0102651	0.00347285	0.0337587	0.0198833	0.00341164	0.000564474	1.13763e-05	0.0212189	0.002331	0.00742953	0.00529017	0.0404293	0.00283974
683	0.108789	3.38495e-05	0.574699	0.0489256	1.34658	0.382681	0.349577	0.0144227	0.0458981	0.10937	0.432948	0.0670513	0.186804	0.0060006	0.0515666	0.00616904	0.256758	0.146181	0.026175	0.062166	0.013146	0.000316432	0.19802	0.000822366	0.000947389	1.65299e-05	0.0350411	0.0118869	1.76089e-05	6.87104e-08	0.0327622	0.00303595
684	1.50955	0.848338	0.127513	0.102222	0.294363	0.578481	0.100263	0.000122789	0.00901181	0.021088	0.53402	6.0648e-06	0.0569836	0.131303	0.103817	0.0115123	0.00573981	0.0139186	0.799641	0.0521941	0.199964	0.0143284	0.24479	0.0116837	0.0381482	0.0130244	0.0780593	0.000150852	0.0193119	0.000254345	0.0127988	0.00069554
685	1.45703	0.456132	0.175958	0.00272624	0.562507	0.904644	0.0293706	0.0126068	0.123306	0.0449495	0.0493079	0.0288802	0.771439	0.469847	0.0905564	0.026622	0.0270336	0.00249483	0.13486	0.00646118	0.000226534	0.000255995	0.0443072	0.0184249	0.00248153	0.0195785	0.0438598	0.0179314	0.0304935	0.00766394	0.22711	0.0250275
686	1.58731	0.135479	0.141652	0.00632558	0.0187454	0.0142951	0.563432	0.00235185	0.167759	0.5122	1.03758	0.0240692	0.336822	0.0752739	0.000191375	0.0539013	0.110624	0.117935	0.0524929	0.0984934	0.0463944	0.0309099	0.0482717	0.0449141	0.0758001	0.000350382	0.0950759	0.0202196	0.00064518	1.68305e-06	6.48621e-06	0.00604034
687	0.0950457	0.175108	0.26479	0.0314083	0.155468	0.0248634	0.0132305	0.0442898	0.713038	0.439671	0.296278	0.162907	0.00175069	0.119904	0.0663045	0.00517541	0.0127979	0.004409	0.0103641	0.0222659	0.0708432	0.00565923	0.213649	0.0112836	9.13473e-05	0.00450449	0.0257762	0.0436723	0.0191833	0.000557019	0.0298441	0.00196453
688	0.00876553	0.222715	0.332543	0.154826	0.00215278	0.0373347	0.000227669	0.0860603	0.128004	0.0218734	0.928436	0.0684878	9.452e-06	0.079748	0.0189152	0.0902535	0.0366115	0.124282	0.233638	0.0339021	0.164469	0.0121645	0.492098	0.00925814	0.0151791	0.00446905	0.110195	0.0036442	0.00801907	0.0185917	0.0144773	7.29723e-05
689	0.0587082	0.001914	0.148132	0.160383	0.157818	5.50621e-05	1.1001	0.129258	0.072653	0.0042625	0.195289	0.0370625	0.00428155	0.0322654	0.0112485	0.0149007	0.0193749	0.00096391	0.00567816	0.0749559	0.15218	0.00261343	0.0341882	4.15727e-07	0.00378032	0.00124576	0.0167965	3.92817e-05	0.00467549	0.00276385	0.0256587	0.000263522
690	0.084322	0.173157	0.489497	0.0491033	0.0590894	0.0464051	0.873821	0.0013697	0.53919	0.125006	1.64362	0.089633	0.157485	0.0454602	0.062782	0.00153593	0.0100176	0.0169877	0.560911	0.017163	0.00601747	0.00439065	0.00044588	0.0418367	0.0568574	0.0356518	0.163437	0.0305476	0.0265068	0.0112224	0.000390078	0.0105198
691	0.933845	0.494433	0.234718	0.0316509	0.0154646	0.0292094	0.0190887	0.180699	0.000301425	0.0191895	0.389312	0.019294	0.00892227	0.0125591	0.0273152	0.0307689	0.0504608	0.172671	0.000865176	0.0457631	0.122876	0.0375787	0.254782	0.00179794	0.09331	0.0430934	0.0315641	0.00276779	0.00909611	0.00158003	0.0094506	0.000319287
692	0.722357	1.34944	0.00061964	0.0917788	1.40344	0.676601	4.58815	0.198917	0.00027474	0.201002	0.848558	0.000357311	0.110956	0.001631	0.254769	0.00725654	0.000304354	0.0674031	0.0174949	0.0483224	0.00174054	0.00118901	0.0448521	0.0325415	8.44757e-05	1.36891e-05	0.0516555	0.00838522	0.010221	0.00272691	0.0148266	0.000110061
693	3.02767e-06	0.0072196	1.58612	0.00782376	0.465731	0.170663	0.651363	0.0909154	0.0879397	0.314308	0.627479	0.203917	0.0530918	0.0131361	0.135618	0.19182	0.441521	0.118846	0.352209	0.0688555	1.93209e-05	0.0686903	0.0363535	0.00267655	0.0132523	0.00991038	0.00593348	0.00497798	0.0238633	0.00953243	0.271557	0.00026624
694	0.262389	0.573353	0.989195	0.243268	0.324759	0.395444	1.09555	0.584133	0.816188	1.27244	0.595384	0.236526	0.00018846	6.69079e-05	0.0144789	0.00371674	0.00603804	0.0429797	0.000696517	0.0550319	0.00416303	0.000181293	0.0741576	5.99889e-06	0.000524416	0.00775284	0.0955429	0.00296817	0.00236271	2.88069e-06	0.062417	0.0164213
695	0.245245	0.477002	0.000394042	0.00437522	0.000235626	0.0703348	0.191488	0.0369128	0.296907	0.206143	0.00664279	0.0049388	0.122184	0.154662	0.00101336	0.00499723	0.367113	0.074992	0.579817	0.0750962	0.0212524	0.000733579	0.0756605	2.92779e-05	0.000411276	0.00243964	0.00494293	4.4395e-05	0.0435751	0.0125061	0.000441391	0.000477682
696	2.31735	0.58658	0.499062	1.3604e-07	0.1218	0.163924	0.00198171	0.025298	0.326899	0.0460227	1.56439	0.0136821	0.160136	0.0210089	0.54908	0.0200803	0.0206525	0.00738575	0.828639	0.0102082	0.135976	0.010103	0.00669019	1.41706e-05	0.0103465	0.0135816	0.0039561	0.00862364	0.0356744	0.0151487	0.0978738	0.000337265
697	0.101824	0.0506883	0.0632003	0.00204186	0.769152	0.0301214	0.231973	0.0632364	1.04686	0.280583	0.0320723	0.444804	2.24393	0.75009	3.63097	0.427829	0.126523	0.0719118	1.80672	0.0782721	8.47585e-05	0.000428528	0.0444552	0.0923661	0.0155846	0.00955014	0.0360533	0.000111925	0.00707229	0.000933941	0.0372281	9.15576e-05
698	0.46781	0.810869	0.0543933	0.0220098	2.80748	1.48734	2.27215	1.01538	0.250006	0.0547603	1.28812	0.0611252	1.3715e-07	0.0583824	0.27644	0.212174	0.0230759	0.0187863	0.0580054	0.00179517	0.0115732	0.0107084	0.0439081	0.00573644	0.118503	0.027591	0.00105204	0.00106519	0.0698751	0.0151435	0.00079601	0.0133077
699	0.0239403	0.251676	0.0461173	0.309049	0.619454	0.618531	0.0646461	0.00514282	0.0657798	0.00525585	2.38075	0.061684	0.12435	0.0955582	0.41985	0.0315763	0.0447565	0.0569868	0.274239	0.00152169	0.034878	0.0939746	0.0417509	0.000884105	1.48839e-05	1.68881e-05	0.000229502	0.00130089	0.0652995	0.0278028	0.154999	0.00340145
700	0.151181	0.126613	8.10504e-23	0.208378	0.315596	0.467016	8.38488e-23	0.039204	1.29607	0.73658	8.29201e-23	0.213063	1.5643	0.555817	1.19006	0.00305406	0.00101348	0.0727375	8.38447e-23	0.084407	0.0227654	0.00929324	8.29201e-23	0.00228738	0.0116438	0.003402	8.38447e-23	0.00276678	0.000484433	0.00144408	8.38447e-23	0.00467963
701	1.21901	2.05157	0.125006	0.679017	0.022865	0.291938	0.55411	0.131928	0.593155	0.0484734	1.44464	0.0129977	0.555476	0.11316	0.0998495	0.00760973	0.768749	0.241402	0.273006	0.00133655	0.03243	0.0113111	0.004403	8.58853e-05	0.0434648	0.0437178	0.0123325	0.011777	0.00317946	0.00967825	0.0603269	0.00111756
702	1.25001	0.671254	2.64551	0.00411294	0.623805	0.355259	1.62818	0.373948	1.1174	0.0272687	2.76787	0.150732	0.165118	0.000630211	0.343263	0.0378594	0.033262	0.00311498	0.335103	0.0110952	0.0105206	0.0251573	0.00274403	0.0130372	0.108569	0.0595917	0.342408	0.0809898	0.0720243	0.0236996	0.359433	0.000429807
703	1.36298	0.389268	0.385957	0.00408653	0.252121	0.235246	0.98725	0.0410121	0.00172737	0.0621528	1.61619	0.0970837	0.157765	0.160535	0.0777665	0.0872476	0.287212	0.0156629	0.761857	0.0443749	0.000857438	0.00981056	0.000751893	0.021678	0.00392511	1.3501e-06	0.000861007	1.59847e-06	0.0173642	0.0186518	0.0624782	0.00161976
704	3.37436	0.00427216	0.395383	0.0352762	0.00177621	0.0609407	0.000638991	0.0462843	0.581464	0.441125	2.33239	5.6976e-05	0.621164	0.151503	0.511288	0.00264293	0.667552	0.582643	1.10557	0.301036	0.00543164	0.0608866	0.00286066	6.65967e-05	0.0225779	0.0121548	0.000218519	8.61118e-05	0.0387342	0.0137839	0.00522134	0.00868448
705	0.280372	0.761195	0.123245	0.421773	0.0576371	0.000686482	1.04234	0.058088	0.484044	0.185603	0.212517	0.00833169	0.126532	0.0235743	0.0292267	4.45397e-06	0.0148154	0.160207	0.0306198	0.0305431	0.0165918	0.126045	0.016885	0.0402785	9.26901e-05	0.00523575	0.00369402	0.000342578	0.0252349	0.0216749	0.058563	0.0114558
706	0.252222	0.177195	0.409822	0.0121741	0.253341	0.138049	0.472459	0.0139581	0.841319	0.000208616	1.86324	0.130716	1.77909	0.391215	0.74066	0.017526	0.418772	0.0706434	2.85189	0.0177957	0.12916	0.00296001	0.112805	0.034264	0.0110418	0.00772974	0.0100633	0.00163468	0.000691216	0.00389221	0.0844252	0.00151341
707	0.0373013	0.229228	0.189436	0.0816419	6.30875	2.44133	5.23755	1.16553	0.118855	0.0658339	1.74083	0.0737766	0.556311	0.457412	0.0105228	0.0801505	0.0774993	0.0509297	0.269781	0.0035796	0.0333553	0.0240445	0.14739	0.0133114	0.0387144	0.0109628	0.119679	0.00246209	0.0199456	0.00204345	0.0928451	0.00357769
708	0.0210002	0.0401716	0.78405	0.0559001	0.000199397	0.110799	0.723107	0.017142	0.0236789	0.119409	0.119433	0.104988	0.017677	0.0422476	0.0384549	0.0158281	0.127393	0.0302066	0.297937	0.13251	0.0905337	0.0584645	0.0270155	0.00223031	0.00061172	0.00216225	0.0584528	0.0188213	0.00622164	0.00138488	0.0366656	0.00449007
709	0.0195397	0.0593831	0.665319	0.0907227	0.661582	0.534517	0.893278	0.0353022	0.35783	0.308188	1.45472	0.000475452	0.0246569	0.000907345	0.0777464	0.0303697	0.308629	0.017733	2.81381	0.0171078	0.036215	0.020781	0.0758491	0.00695764	0.00207619	0.000118923	0.0258844	0.00285384	0.0843887	0.0405641	0.192028	0.00435313
710	1.27734	0.460404	4.87338	0.0439808	0.101406	0.0269026	0.195622	0.0831698	0.0168423	0.0610386	0.756986	0.117383	0.232406	0.0156029	1.18555	0.295836	0.119902	0.077324	1.04681	0.131312	0.031278	0.095619	0.0427407	0.00637471	4.81355e-07	0.00151504	0.00187882	0.00404219	0.0119577	0.0175022	1.16829e-05	0.000641096
711	1.78061	1.24749	5.59269	1.17301	1.00323	0.956573	0.237908	0.0824127	0.254528	0.112157	1.92834	0.00357863	0.170562	0.102265	0.00161795	0.044533	0.00154209	8.28318e-05	0.000472912	0.0387414	0.220319	0.0325137	0.00662553	0.00365245	0.03453	0.0155618	0.0248655	0.00858429	0.0539463	0.0211915	0.0204574	0.00382615
712	0.143296	0.273694	0.0139841	0.0297374	0.0677295	0.012074	0.05271	0.0672512	0.476491	0.249666	0.00736049	0.184662	0.868662	0.336609	1.20637	0.203806	0.0208647	0.0582011	0.247338	0.16758	0.0946449	0.0440387	0.0231748	0.00282576	0.150097	0.000190143	0.0216682	0.0138796	0.123886	0.0488837	0.34117	0.0239048
713	0.994061	0.431499	0.00285283	0.048641	0.100028	0.564792	1.05875	0.153607	0.00735374	0.607271	1.47262	0.103857	0.319923	0.086175	0.00561115	0.0340501	0.00156838	0.0207555	1.63921	0.0695514	0.00553766	0.00213843	0.00281595	0.0317047	0.0604686	0.000197441	0.0276233	0.0134613	0.039429	0.00361449	0.160229	0.002203
714	0.156613	0.0633888	0.094902	0.30792	7.23986e-06	0.0692912	0.109061	0.0527542	0.979877	0.172364	0.0168337	0.14635	0.0774367	0.0525853	0.44808	0.00463007	0.019711	0.2652	1.19896	0.189519	0.0709552	0.126121	0.0784106	0.0637152	0.0474758	0.0604687	0.00199034	0.010867	0.0098563	0.000691547	0.073193	0.00565343
715	0.158546	0.110567	0.293211	0.0259674	0.12642	0.31965	0.0888498	0.0763113	0.0935835	0.0582512	1.0922	0.0327161	0.441548	0.084407	0.030907	0.021189	0.211799	0.204024	1.06946	0.360563	0.0119093	0.00150674	0.00041738	0.0200227	0.00837489	0.0143728	0.00207275	7.22652e-05	0.0863949	0.0312559	0.00908867	0.00441659
716	1.33754	1.46966	6.45326	1.50379	0.336932	0.141809	1.29193	0.482612	1.21927	0.277383	0.27884	0.185172	0.0370246	0.00636111	0.121554	0.0500368	0.118857	0.035022	0.103447	0.00277028	0.169386	0.057081	0.345046	0.00563541	0.0405255	0.0201206	0.086826	0.00608259	0.0351175	0.00999121	0.0515869	0.00169335
717	0.721159	0.11132	2.09196	0.0153794	0.122639	0.125675	0.0485158	0.0120132	0.131639	0.245056	0.298198	0.0832691	0.0201586	0.176649	0.000598631	7.99377e-05	0.0362725	2.26314e-05	0.542767	0.245679	0.221575	0.153334	0.0509683	0.0169121	0.0591862	0.0243032	0.226528	0.0154784	0.024546	0.00707801	0.124369	0.00434243
718	0.108238	2.98027e-05	0.314569	0.0459056	1.23758	0.583493	0.138636	0.0428794	1.66741	0.42437	0.5029	0.101167	0.00806852	0.00791752	0.0489505	0.00358536	0.00565649	0.129233	0.50648	0.00215771	0.174369	0.00130512	0.0751437	0.101765	0.000950547	0.0129825	0.004258	2.96348e-05	0.0781017	0.0952045	0.00057179	0.000572465
719	0.198928	0.157546	0.113343	0.0224334	0.000560649	0.0299412	0.0274154	0.0914089	0.768455	0.0884389	0.0170192	0.472389	0.144581	0.0779872	0.00780091	0.693391	0.00971127	0.0148465	0.365763	0.00499257	0.007852	0.0441864	0.0135511	0.114218	0.124906	0.0207915	0.044792	0.00308188	0.00117828	0.000194207	0.0293917	0.000426395
720	0.0888585	1.11341	0.972908	0.381781	0.223624	0.419254	0.00114135	0.0122396	0.00807538	0.0946696	1.95805	0.682077	0.0419951	0.0748477	1.04081e-19	0.0190728	0.415606	0.219458	0.012651	0.0207761	0.000459754	0.00154471	0.0441023	0.0124018	0.0523282	0.00743515	0.0896886	0.000714177	0.0328779	0.0124293	3.73853e-05	5.01446e-05
721	1.72605	0.729209	2.034	0.0124933	0.185733	0.0165084	0.109467	0.035666	0.275365	0.0398268	0.0870329	0.0123069	0.0799316	0.0186383	0.371463	0.0146886	0.225746	0.0101346	0.741907	0.00144659	0.0562879	0.0335775	0.116777	0.0146032	0.0157206	0.00106718	0.000172767	0.0138843	0.00510677	2.60106e-05	3.80132e-06	0.00199049
722	0.00305804	0.0114588	0.0268692	0.0168647	0.211621	0.0180332	0.187604	0.124181	3.98334	0.173773	6.07085	0.318485	0.514086	0.791525	0.00628473	0.00204734	1.33759	0.757316	0.130532	0.111916	0.403697	0.208426	0.372207	0.0553579	0.00428065	1.10896e-05	0.0969108	0.0334362	0.006672	0.0114076	0.0284468	2.82982e-05
723	0.135429	0.142591	1.08874	0.00684558	0.488735	0.0547943	0.561479	0.0278717	0.475956	0.0648816	1.80152	0.00230066	0.00507222	0.0985418	0.189616	0.123439	0.104762	0.141323	0.0409776	0.0519992	0.00557925	0.0103478	0.0369937	0.000348986	0.0264733	0.0132809	0.210129	0.0195884	0.0544688	0.0418886	0.00784637	0.0118522
724	0.408832	0.229216	0.111318	0.0493746	0.855905	0.249197	0.378593	0.0148364	0.0800075	0.185664	1.33219	0.0209869	0.00747868	0.0068138	0.427087	0.00815488	0.0108434	0.00780708	0.00472016	0.013541	0.0484401	0.0226729	0.124205	0.00150398	0.0296762	0.0479431	0.0106623	0.0129497	0.00413187	0.00196385	8.78018e-07	0.00746138
725	1.69058	1.37173	1.02464	0.163345	0.0377512	0.00354673	9.23837e-06	0.00136359	0.624484	1.41225	3.64601	1.6543	0.70633	0.19699	0.0853771	0.0105085	0.0546622	0.153145	1.39377	0.0625936	0.010359	0.00920153	0.000636514	1.54371e-05	0.0822012	0.051945	0.000387301	2.50213e-05	0.0533425	0.00687239	0.140061	0.000279668
726	0.00339702	0.104559	0.184462	0.113052	0.120225	0.469707	0.0141646	0.44975	0.231278	0.467335	1.39161	0.136131	0.0113199	0.00294441	0.127463	0.0247498	0.110949	0.215254	0.00985219	0.336086	0.0166169	0.0771083	0.115461	0.0412421	0.00963076	0.00498895	0.0131044	2.21434e-05	0.0914821	0.0728464	0.0348428	0.0259186
727	0.205777	1.51951	0.776182	0.396118	1.88317	0.629774	0.245922	0.386099	0.490672	0.107663	0.0191935	0.133425	0.254605	0.352536	0.0609166	0.175628	0.589231	0.383343	0.363337	0.236254	0.0699803	0.0888044	0.35449	0.0440854	0.112316	0.0397852	0.0932254	0.0185874	2.57299e-05	4.49717e-05	0.0498915	0.00343428
728	0.862426	0.103019	4.49605	0.0671717	0.285011	1.36483	0.223098	1.90657	0.0654308	0.112082	1.65743	0.205364	0.073194	0.074425	0.0110149	0.284176	0.214229	0.00122068	0.0114721	0.0487772	0.00426741	0.0102945	0.00262507	0.0193543	0.00374457	0.00477044	0.00012705	0.0114172	0.00604907	0.0029144	0.0136056	0.00102494
729	0.404985	0.690385	9.82595e-05	0.195302	0.147735	0.0321438	3.97631	0.516232	0.0217565	0.221286	0.502717	0.0774997	0.891197	0.411786	2.51263	0.301221	0.0427425	0.000903841	0.231796	0.000266182	0.0131483	0.000919883	0.196337	0.000139874	0.0489977	0.0199099	0.00287125	0.00355486	0.0721468	0.0163038	0.237518	0.00818705
730	2.14191	0.451941	0.662292	0.1918	0.169911	0.0109698	0.0707111	0.128274	0.651701	0.00100722	3.20139	0.0400355	0.292778	0.0676982	1.00342	0.0931854	0.0398053	0.00112233	0.0206361	0.00410417	0.0549372	0.00300019	0.131699	0.0205778	0.0252626	0.018427	0.0932828	0.00027555	0.00432598	0.00432518	0.0656352	0.0011224
731	1.13828	0.30764	2.56614	0.133493	2.10108	0.498317	0.967538	0.714886	0.0210933	0.0104114	0.251498	0.000529739	0.694894	0.257955	0.91118	0.190324	0.137119	0.0137535	0.102271	0.00429811	0.0140903	0.00647319	0.00060209	0.0446899	0.027208	0.0143387	0.00303657	0.000103543	0.00146846	0.00283766	0.0886861	0.0174668
732	0.0615022	0.170295	0.454759	0.00437484	0.667454	0.0328863	0.0517238	0.783303	0.0272906	0.0195131	0.24141	0.431084	0.00386942	0.049605	0.0786044	0.0026645	0.0383215	0.0252714	1.88104	1.05543e-05	0.313822	0.0735918	0.974284	0.0966476	0.0268264	0.018521	0.0573229	0.00752759	0.00903913	0.00943233	0.155499	7.43715e-08
733	1.23375	0.0369217	1.15139	0.0521263	0.118289	0.000341684	1.6858	0.345897	0.0451762	0.00438439	1.27063	0.0135269	0.0166003	0.00109701	0.000137567	0.0201542	0.393187	0.00347793	1.06278	0.0211459	0.107617	0.0188402	0.0914709	0.0122882	0.0292195	0.0341181	0.000417551	0.00628985	0.0927652	0.00570048	0.162393	0.00244627
734	1.96889	0.0157794	0.892529	0.18101	0.816502	0.211928	1.31393	0.0571917	0.486693	0.46891	2.40974	0.0260779	0.0618804	0.145802	0.616733	0.0917417	0.240962	0.0142689	2.78522	0.00523771	0.0643189	0.00307393	0.00416789	0.0143063	0.00127392	0.0224677	0.469858	0.0369653	0.0209867	0.00278988	0.102772	0.031924
735	0.779109	0.0696073	1.31692	0.0288806	1.23962	0.891489	0.262845	0.0541587	0.268525	0.263563	3.97167	0.291422	0.65433	0.455927	3.911	0.293405	2.1613	0.885405	2.10085	0.27195	0.0363928	0.00267975	0.000807977	0.00279813	0.0153381	0.0230728	0.00849597	0.000706644	0.142697	0.124596	0.140319	0.0053413
736	0.260464	1.7186	3.98462	1.78428	0.00737968	0.00687049	1.1389	6.79239e-05	0.0509786	0.145044	4.02011	0.653052	0.428323	0.363221	0.460158	0.469829	0.394244	0.0576736	4.5727	0.000247706	0.0969503	0.0119907	0.0479532	6.23074e-05	0.085068	0.0754468	0.178273	0.133114	0.00822479	0.00411651	0.00222084	2.61812e-05
737	0.0238001	0.20308	0.144088	0.153388	1.9083	2.99661	5.77671	2.26126	6.89678e-06	0.215388	1.46426	0.0851881	0.00279948	0.269442	0.0093121	0.0438627	0.108535	0.0344731	0.496444	0.508214	0.000215246	0.00242846	0.0344493	0.00627902	0.041961	0.0273365	0.026812	0.0141693	0.00654158	0.0831169	0.0715966	0.026183
738	5.51494	1.57185	2.72623	1.22481	0.164665	0.146965	0.0539137	0.131752	0.00985429	0.305764	0.235661	0.245414	0.0447637	0.211815	0.325211	0.169882	0.00364664	0.0248958	0.726196	0.115358	0.00324611	0.00623278	0.00384546	0.0238064	0.0090493	0.072851	0.0447482	0.0370283	0.00295482	0.0155246	0.0530344	8.61519e-05
739	1.3556	0.229173	0.232333	0.35813	0.282214	0.0182934	0.0258863	0.303251	0.223043	0.0125725	3.06411	0.389049	0.0558475	0.0335697	0.118552	0.0753194	0.174813	0.623723	1.54363	0.503193	0.00017667	0.00257698	0.00192339	0.0143157	0.0525736	0.0140991	0.000815424	0.0611669	3.19847e-05	0.00134686	0.0471541	0.0250748
740	4.4366	0.419139	1.68074	0.0646508	0.268033	0.414345	0.0191889	0.260536	0.0479966	0.281915	4.03895	0.000308993	0.376091	0.000595075	1.34388	0.000112242	0.533284	0.0508951	0.344598	0.0515327	0.0116202	0.00772959	0.0256967	0.0340428	0.0715126	0.0141985	0.0569495	0.0114316	0.1853	0.0421681	0.119176	0.00757402
741	0.282467	0.887086	0.445905	1.03596	1.48602	0.136544	0.372502	0.362955	1.33076	0.705474	2.64385	0.191242	0.726925	0.0623346	0.394827	0.0802022	0.0958543	0.00923938	1.01462	0.184593	0.0181739	0.00930873	0.0414129	0.000949956	0.163591	0.024634	0.197423	0.00889721	0.11137	0.0396158	0.0836478	0.018052
742	0.0772047	0.0257051	1.06836	0.121375	1.15432	1.84139	0.707003	0.38859	0.35485	0.00803344	0.142835	0.100346	0.477465	0.118791	0.328076	0.0453853	0.0630582	5.52331e-05	0.842906	0.087267	0.326495	0.160785	0.427779	0.0350543	0.0164779	0.0500655	0.00440829	0.0100372	0.0794055	0.04131	0.00572516	0.0188547
743	0.113932	0.0503072	2.4702	0.0256138	0.259492	0.297966	0.0466161	0.631332	0.0833052	0.0844196	3.22925	0.064583	0.0861838	0.256966	0.0098294	0.0162469	0.905239	0.69503	0.950467	0.243133	0.0016774	0.0165157	0.000151169	0.0152287	0.0330958	0.00776071	0.00347329	0.00347841	0.000940278	7.31523e-06	0.000486599	0.00582698
744	0.0851325	0.17626	0.846698	0.141755	0.846812	1.68076	0.0379727	0.413246	0.0791465	0.00105058	0.917033	0.0856205	0.0265513	0.000609724	0.0588182	0.00624919	0.0159349	0.0131874	0.0146946	0.0782204	0.0199308	0.0224742	0.161556	0.00993479	0.0278779	3.40145e-06	0.173424	0.0260074	0.000651011	0.00877452	0.0836611	0.0135617
745	0.0610526	0.421335	4.90419	1.20974	1.22469	1.53162	0.173058	1.73474	0.0458511	0.287212	1.15425	0.00428108	0.142021	0.00436294	0.0167376	0.00675885	0.00559186	0.000252738	0.0191836	0.0191423	0.431276	0.272477	0.356435	0.0654182	0.00318535	0.00899725	0.348211	0.00353352	0.0425475	0.267266	0.00362985	0.0565878
746	0.00313538	0.107856	1.59644	0.0140478	0.000157649	0.152853	0.0363527	0.529526	0.12672	0.0591365	0.0216995	0.61428	0.0157808	0.0886348	0.326675	0.0118681	0.0108839	0.0361584	0.0130959	0.0205883	7.84724e-05	0.0317939	0.0922566	0.0052222	0.00350933	0.00865711	0.199327	0.000529531	0.00226899	0.00409555	0.115393	0.031848
747	0.279196	0.341161	0.0201481	0.0279267	0.0510366	0.738266	0.0154671	0.513405	0.0900715	0.166821	3.52698	0.000920035	4.2428	0.891783	4.52797	0.0753027	0.000930843	0.0798534	0.633171	0.00898279	0.0184765	0.00671854	0.000232702	5.8919e-05	0.112078	0.0171979	0.00873647	0.00282951	0.0323939	0.0216024	0.0248109	0.0211634
748	0.0293603	0.0649893	0.0992628	0.169551	0.00194408	0.00810056	0.0721627	0.0344425	0.0103933	0.147437	1.75008	0.0356634	0.901699	0.765119	1.47053	0.242575	0.146529	0.0557975	0.299213	0.0718383	0.372881	0.141259	0.147507	0.00516577	0.018707	0.00724785	0.0661024	7.29038e-05	0.0402611	0.0124838	0.0870686	0.00149599
749	0.102238	0.183783	2.91168	0.172637	1.18592	1.29491	1.51167	0.495658	0.0434549	0.0346147	0.605571	0.00372852	1.03998	1.04656	0.200391	0.518274	1.35559	0.472329	0.187236	0.0884992	0.00845141	0.0153698	0.0596655	0.00100531	0.000309722	0.00229233	0.105565	0.0078201	0.000133283	0.0103131	0.0718939	0.000711313
750	0.0921608	0.158665	0.399226	0.0846921	1.27916	0.231921	0.978325	0.0348536	0.0779414	0.0669393	2.21021	0.00438217	0.484431	0.182229	0.506108	0.2486	0.501407	0.491439	0.496744	0.288921	0.129127	0.00550926	0.731247	0.109665	0.0259727	0.0251389	0.0336737	0.0228217	9.18643e-06	0.0155704	0.0310055	0.000669736
751	3.16857	1.56594	0.80599	0.375765	0.215525	1.0474	1.10232e-05	0.208785	0.0522055	0.269121	1.112	0.0674595	2.77163	3.90805	0.367939	1.20332	0.00096526	0.103794	0.0195388	0.0321659	0.00536024	0.0271618	1.14854e-05	0.00195199	0.00293684	0.0163051	0.0344209	8.40942e-05	0.0514091	0.0451411	0.3243	0.016861
752	0.104292	0.301352	0.243405	0.457208	0.6356	0.150287	0.0296521	0.00417832	0.13457	0.317389	0.858194	0.0816532	0.556132	0.0295836	0.0148064	0.0586595	0.426944	0.356788	1.30278	0.00115637	0.550311	0.40326	0.83446	0.179251	0.0596312	0.0285271	0.0462976	0.0123281	7.69631e-05	0.00678033	0.145789	0.00875952
753	0.00624432	0.383268	1.88863	0.546015	0.00101897	0.0675292	2.20292	0.0462202	1.84001	0.0235521	4.85884	0.033443	2.88808	1.90223	1.85599	0.315801	0.194912	0.00164491	0.110616	0.02702	0.0512293	0.0203492	0.231209	0.00557444	0.00529299	0.000130257	0.0626277	0.00392759	0.00245966	0.0173718	0.00197733	0.0741003
754	0.969669	0.972584	0.506384	1.56901	3.69127	2.20191	4.14551	0.459825	2.05783	3.65788	0.110404	0.923466	0.19364	0.0463394	0.0970273	0.0128686	0.0185857	0.0468167	0.0589994	0.0503735	0.17563	0.0361127	0.0991479	0.0118544	0.00482296	0.000155064	0.004685	0.00793113	0.0131254	0.0933371	0.0021391	0.0358005
755	2.38957	0.950894	0.73654	0.00462337	0.229465	0.307809	0.260535	0.295316	2.69578	0.443039	0.0219412	0.282118	1.96553	0.774861	0.819299	0.0296577	0.996541	0.311322	0.729105	0.110742	0.289312	0.0240349	0.138924	0.000114311	0.20212	0.0284291	0.152912	0.000959973	0.122494	0.0347761	0.250746	0.0104207
756	0.628095	0.0523642	0.469935	0.0228709	0.63429	0.497228	0.00537831	0.274676	0.157934	0.0184929	4.79626	0.00113586	2.59297	0.95292	3.4363	0.930008	0.00934452	0.151794	0.174032	0.330583	0.121148	0.069566	0.187213	0.11852	0.0279223	0.0382773	0.147814	0.00543058	0.0356857	0.0019504	0.0843901	0.00208916
757	0.0455352	0.232163	1.46392	0.0140678	0.472479	0.338286	1.1777	0.329561	0.0831798	0.361046	3.13816	0.424887	0.448423	0.0440874	0.554751	0.0462437	0.448304	0.5599	0.156956	0.534687	0.0216311	0.158306	0.16893	0.127367	0.0801331	0.00200753	0.000736244	2.59771e-06	0.0552353	0.0311938	0.215754	0.0961819
758	0.02358	0.216194	1.07865	0.741694	0.291849	0.0299652	0.140898	0.625664	2.61968	2.17759	0.0158207	0.515389	0.229444	0.0498487	0.820976	7.96109e-05	1.32843	0.869771	0.117012	0.143928	0.200037	0.0305117	0.24117	0.0200337	0.0928094	0.00896078	0.18218	0.00121962	0.000318162	0.0405047	0.00957519	0.0166348
759	1.11598	0.26382	1.29424	0.205667	3.56419	0.358952	1.1629	0.586986	0.250126	0.0433735	7.08328	0.0613355	1.22432	0.628704	0.555067	0.719432	0.0518973	0.103532	1.08888	0.0121994	0.0163325	0.00642942	0.0127701	0.00830341	0.0507101	0.0747669	0.0992827	0.0486319	0.182486	0.010857	0.310758	0.000794077
760	0.269563	0.183577	3.21477	0.249718	0.322063	0.70085	1.1499	0.000815365	0.0191849	0.0325975	1.20138	0.0231229	0.461265	0.140259	0.0202312	0.00455597	0.276093	0.265294	0.110048	0.457922	0.0100648	0.0255361	0.0131951	0.00981234	1.53987e-06	0.0221216	0.0163989	0.0538039	0.000825801	0.0413156	0.141562	0.00212467
761	0.121894	0.0441456	0.123785	0.334993	0.707434	0.605754	1.45748	0.212641	0.125867	0.493697	1.39418	0.0460498	0.00734803	0.102199	0.0390123	0.101326	0.368746	0.000439593	2.44418	0.0431637	0.197844	0.0113926	1.16805	0.0485219	0.00331948	0.00834756	0.000467324	0.0313419	0.00115653	0.00164139	0.0199538	0.0293207
762	0.62467	0.181881	0.133004	0.187714	0.0281213	0.149317	0.0940789	0.0362768	0.401187	0.015128	2.10999	0.127676	7.61266	2.02438	3.00358	0.909284	0.0049728	0.116837	1.74187	0.167657	0.00229215	0.0995954	0.386675	0.000758853	0.0772676	0.0516087	0.0195646	0.000991126	0.0230108	0.0292168	0.0295089	0.0533958
763	6.95971	2.00388	4.90608	1.89178	0.21532	0.965343	0.766518	0.155733	0.0232801	0.625562	3.10875	0.269141	0.0773997	0.0144056	1.06026	0.0371948	1.1756	0.115486	0.0577819	7.78695e-06	0.0187525	0.0194265	0.00943323	1.27216e-06	0.0177423	0.014428	0.00223458	0.00189285	0.0051378	0.0168375	0.023718	0.000534964
764	0.889887	0.122486	0.121832	0.102604	0.410239	0.281731	0.574336	0.166714	0.924298	0.360338	7.21644	0.194581	0.0093037	0.00877512	0.0532571	0.000282741	0.249449	0.131332	1.41027	0.0159099	0.121388	0.0215022	0.0353579	0.0121185	7.76607e-05	0.00509537	0.155923	0.00608683	0.00106853	0.000394586	0.00659567	0.004283
765	0.0716384	0.795249	0.262061	0.101633	0.236845	0.41589	0.0463346	0.00332779	0.0648987	0.221016	6.35572	0.172953	0.0751916	0.000907247	0.00206133	0.00240111	0.0325701	0.000901375	0.0360742	0.0190072	1.33644e-05	0.000466883	0.0290405	0.00155149	0.00898295	0.00137439	0.00473244	4.43468e-05	0.00126337	0.000120201	5.22765e-05	0.00843198
766	0.116038	0.704965	0.151167	0.875775	0.0312269	0.126463	0.771205	0.228513	1.17558	0.683704	0.867171	0.358051	0.0609104	0.123262	0.059541	0.00363884	0.00807915	0.016284	0.106408	0.1811	0.00666385	9.75749e-06	0.0050231	0.000388861	0.229526	0.137865	0.0668867	0.00240305	0.174511	0.000730403	0.0543357	0.00149696
767	0.290955	0.0109457	0.953796	0.187576	0.558878	0.0965477	0.808633	0.0764159	0.125159	0.0337364	0.0992674	0.0248302	2.07957	0.000643736	1.64106	0.0832632	0.0135864	0.13983	3.0065	0.160367	0.00528811	8.11408e-05	0.15806	0.0418531	0.0013693	0.0144546	0.0952465	0.0117043	0.00471227	0.00317849	0.0286625	0.000766842
768	0.42126	0.376691	1.10448	0.0254169	0.0620487	0.00207108	0.129136	0.180462	0.0112093	0.0659756	1.18114	0.0375217	4.55262	1.27893	2.41066	0.185569	0.974208	0.730797	0.398268	0.384238	0.278469	0.149093	0.0353062	8.77889e-05	0.0106515	2.83092e-07	0.0316058	0.0102717	0.00459491	0.000295527	0.0299202	0.00205155
769	0.14907	0.00432175	1.35727	0.048959	6.33469	5.33108	4.71429	2.85365	0.512545	0.0576527	0.234476	0.180379	1.40377	0.377002	1.8463	0.184393	0.0158363	0.0564985	0.354	0.00548098	0.132006	0.159528	0.000472594	0.0524029	0.00512561	0.00231199	0.0079258	0.0152828	0.134849	0.105106	0.00567431	0.0702399
770	1.03726	0.691842	2.49797	0.444733	0.00350619	0.0251019	1.2592	0.0493546	0.0128102	0.0199613	2.32112	0.0658273	0.870313	0.189731	2.06486	0.108217	0.15795	0.000344404	3.03278	0.246628	0.0500089	0.0241882	0.000228685	0.000245051	0.0255261	0.0228831	0.105211	0.0516926	0.00379106	0.135067	0.0133361	0.0406222
771	0.860885	0.568339	2.13863	0.295755	0.0220328	0.278827	0.51742	0.000196697	0.0112713	0.0668057	7.82491	0.288403	0.0829243	0.00191548	0.498012	0.153498	0.0474051	0.0801056	0.357048	0.0108462	0.0921713	0.000160739	0.0132184	0.0126467	0.00241219	0.000467373	0.000924578	0.00284466	0.0563965	0.00854504	0.308969	0.00247369
772	0.0310185	0.229732	0.207453	0.189019	1.16771	1.00007	0.364141	0.0410231	3.33269	0.446117	0.0730911	0.287162	0.224364	0.00183474	0.395343	0.226147	0.970751	0.485501	1.79422	0.138652	0.00372485	0.0363185	0.0574488	0.000379358	0.052552	0.00662668	0.247693	0.0263999	0.0942593	0.00518325	0.52434	9.43032e-07
773	2.35172	0.00411142	0.533713	0.00755043	0.0563227	0.102218	0.0609279	0.0157055	0.365331	0.890771	5.5653	0.204677	0.420288	0.536959	0.120474	0.00441665	0.000458038	0.0122814	0.302469	0.00561345	0.229347	0.222704	0.140131	0.0054932	0.0426268	0.00138641	0.185789	6.92979e-07	0.0619228	0.0185668	0.0544223	0.0114762
774	4.79183	2.12235	1.82093	0.470281	0.338946	0.103167	0.580114	0.0461371	3.07334	0.673848	11.6761	0.687879	0.0193634	0.00392276	0.0373336	0.0961946	0.0788115	0.722913	0.164673	0.693445	0.124627	0.103773	0.0672903	0.0564172	0.102815	0.000728671	0.00363108	0.000151713	0.121479	0.0406513	0.0863152	0.0301769
775	0.392094	0.161956	0.0800649	0.00557507	0.0194685	0.0653588	0.0594598	0.0050128	1.44991	1.20455	10.1189	0.795029	1.29603	0.659531	0.364858	0.132707	1.94658	0.523553	0.0204174	0.00361636	0.0320498	0.0175987	0.0042669	0.0179671	0.0541444	0.000519085	0.0450337	0.00815619	0.0569249	0.0493923	0.020862	0.0020664
776	0.849993	0.0219166	0.214988	0.106889	0.0395371	0.100912	1.72142	0.148134	1.77586	0.0692277	10.0691	0.0123846	1.28078	0.589095	1.25125	0.47305	0.0630355	0.0393461	0.146369	0.00586995	0.00496542	0.209651	6.56e-05	0.0298914	0.00585211	0.00419427	0.0032623	0.0053229	0.000256518	0.0322154	0.00951327	0.00234345
777	0.570453	0.0220423	0.0960269	0.000653741	0.166121	0.185497	1.14918	0.00143687	0.727296	1.51453	2.19429	0.211363	0.472527	0.000946279	1.64341	0.0386272	0.2885	0.582597	0.634659	0.000608068	0.378086	0.177224	0.410285	0.136363	0.0145845	0.00547663	0.045645	0.0736267	0.00918313	0.00491685	0.0364626	3.81739e-05
778	0.268213	0.112593	1.81666	0.0098671	0.00393686	0.115762	0.0316913	0.0421756	0.695456	0.0272041	4.5949	0.000148442	1.35346	1.00729	0.000749026	0.000505566	0.860639	0.000765843	3.20887	0.000342809	0.0043178	0.202328	0.0195473	0.0850858	0.00473051	2.51754e-05	0.000200105	0.0459174	0.00723037	0.0053864	0.0591811	0.0330495
779	0.577144	0.583593	0.014799	0.121682	1.30627	0.278259	0.760143	0.0715045	3.13554	1.38782	7.68872	0.990939	0.824664	0.111353	0.291234	4.65267e-05	0.600308	0.807759	1.1496	0.00500075	0.0768964	0.00387436	0.0580015	0.00695673	0.311722	0.067796	0.0626356	1.82426e-05	0.132295	0.00751047	0.0973741	0.000722272
780	0.829932	0.0436911	1.42022	0.16875	1.11028	0.947278	1.31356	0.200041	0.1777	0.250735	1.84908	0.139277	0.019181	0.00120318	0.0013099	0.000820662	0.451062	4.27855e-05	5.04611	0.0851207	0.474419	0.263221	0.415833	0.0318309	0.00348873	0.00597023	8.2032e-05	0.000131902	0.220976	0.0489967	0.0814258	0.00845256
781	0.522905	0.119422	1.34944	0.00570549	1.24005	0.400672	0.608512	0.0104051	0.078749	0.0794116	0.58867	0.313898	0.38367	0.308887	0.311956	0.119591	0.256297	0.275466	0.554571	0.00158289	0.0324456	0.0607577	0.00808071	0.0209564	0.0740581	0.0168665	0.0105182	0.0268222	0.0153685	0.0197112	0.000793477	0.00157001
782	0.299967	1.68946	0.385387	1.03413	0.131057	0.0275954	0.0489134	0.011822	0.0711565	0.0462889	0.928231	0.455234	0.00267917	0.0416645	0.00157646	0.00511612	0.11563	0.109799	3.12776	0.0453543	0.0436637	0.0602463	0.280807	0.00942189	0.00390461	0.00194704	0.0970209	0.00649478	0.0231798	0.083902	0.0127561	0.000532811
783	3.19114	2.74123	1.5172	0.678934	0.0784853	0.0808801	1.21331	0.0122834	0.000682124	0.0163659	1.75861	0.000971765	0.965767	0.386759	1.21331	0.026397	3.91213	0.0874953	1.21331	0.0411351	0.378669	0.344042	0.0582246	0.0899986	0.000622447	0.00261479	0.0342022	0.039753	0.000886737	0.00220763	0.0356937	0.00273189
784	1.17873	0.162862	0.000683018	0.0230095	0.634229	0.0090155	0.0180641	0.146148	0.445003	0.269464	1.70772	0.0549577	3.37323	1.00111	1.14796	0.0339921	0.121095	1.29369	1.00523	0.00035439	0.300184	0.302088	0.135257	0.0870125	0.229826	0.0273621	0.282513	2.62047e-05	0.117343	0.0087906	0.00397307	0.00162156
785	4.15358	0.978226	1.21543	0.428048	0.157501	0.157173	1.08441	0.00461622	1.59702	0.124149	0.800254	0.00173452	0.125602	0.15063	0.00245182	0.000105812	0.414674	0.000179902	0.0623993	0.041091	0.0631527	0.0843468	0.150253	0.00751708	0.0115795	0.000459262	0.0693806	0.0292931	0.0356504	0.0107682	0.0107747	0.00540847
786	0.770599	0.428734	0.0827988	0.178314	0.106783	0.0763733	0.352668	0.00210238	1.75887	1.59671	1.48015	0.0396591	3.42916	1.78363	1.59221	0.393467	0.884593	1.30173	1.58448	0.560279	0.00410558	0.0381481	0.259145	0.0268863	0.0172074	0.000323446	0.113431	0.00027318	0.0747683	0.00486623	0.336108	0.0165619
787	1.39029	0.202511	1.26907	0.0273659	0.492277	0.57094	0.376442	0.0308455	3.16217	0.957393	0.00372811	0.0172228	1.52953	0.571759	0.962759	0.0121791	0.0109554	0.371214	0.323216	0.182586	0.0288828	0.0198798	0.139901	0.000268812	0.421631	0.136137	0.0144604	0.0186885	0.0626088	0.0222466	0.0879285	0.000187588
788	0.603534	0.805718	0.0305867	2.21623	0.102906	0.123953	0.0281907	0.0775568	0.0330185	0.320031	0.34007	0.139354	0.405822	0.0412453	0.904644	4.11226e-05	0.819445	0.28	0.000366026	0.0720344	8.59936e-05	0.0020413	0.0713041	0.0214607	0.00354108	0.0032524	0.00403311	0.0421004	2.07763e-05	0.0116712	0.152647	0.000561394
789	1.00787	0.143118	1.07813	0.280035	0.950216	0.000802661	0.512184	8.31339e-05	0.703502	0.0320142	0.264874	0.0823132	1.76824	0.544534	0.848337	3.73909e-07	2.51533	0.74151	0.836996	0.00676286	0.00568412	0.00601193	0.00526948	0.0151487	0.188934	0.17122	0.0841562	0.0704183	0.0211486	0.0173653	0.164591	0.0347475
790	1.40178	0.119976	0.575079	0.256433	4.29738	1.07402	1.67913	0.0350855	0.264933	0.551368	0.58919	0.0351185	1.60913	3.90848	0.793835	0.0506885	0.0789102	0.0378838	0.168476	0.0201034	0.0634873	0.00380603	0.0384952	0.0551474	0.0896732	0.0513161	0.028641	0.0214063	0.0545835	0.0921354	0.00675438	0.0102386
791	4.96451	3.76167	0.849393	1.00543	3.91784	2.07184	1.78176	0.860049	0.184917	0.0188582	0.224166	0.0140821	0.00122101	0.0131623	2.33401	0.0230317	0.386406	0.00381075	0.302961	0.144261	0.0625933	0.0140654	0.000159507	0.00872776	0.0219838	0.000188024	0.00380487	0.00968682	0.113001	0.00127653	0.242901	0.0419066
792	2.02742	1.79973	2.79422	0.476399	0.85781	1.27413	0.580705	1.09517	0.948977	1.14499	2.69956	0.00628389	0.230169	0.896912	0.0396661	0.360762	1.19486	0.334133	0.690274	0.0104944	0.491397	0.176664	0.147838	0.00180262	0.000774407	0.00765231	0.035639	0.00378036	0.0160981	0.000130942	0.000137009	0.003626
793	1.44811	0.280436	0.641203	0.0764209	0.25377	0.271115	0.275067	1.45695	0.257027	0.762143	2.15325	1.40673	0.784357	0.0136428	1.11654	0.155937	0.00269234	0.00542065	1.81332	0.012262	0.0729976	0.0114783	0.267	0.00301563	0.0248812	0.0389178	0.034254	0.000504442	0.0190654	0.00458157	0.187534	0.017518
794	2.05285	0.227561	0.00923943	0.0169115	0.64891	0.00913472	0.593942	0.124674	0.927654	0.0965559	4.298	0.138055	2.93097	0.856056	1.82401	0.364856	0.171728	0.0144818	0.0219686	0.128189	0.836292	0.172301	0.465419	0.0111921	0.0168274	0.00593448	0.0510444	0.0124848	0.047732	0.0161733	0.356989	0.0552703
795	1.66544	0.362195	0.160256	0.378736	0.288518	0.0425015	0.00671212	0.164899	4.23876	0.457299	13.8007	0.326199	3.46888	1.95608	0.548491	0.0139807	0.139149	0.378858	0.176499	0.0500763	0.098221	0.0292751	0.0260096	0.000566255	0.0229819	0.0290358	0.00669904	0.0406755	0.21244	0.112611	0.267948	0.0221302
796	4.18478	1.44216	1.80127	0.545433	0.862047	0.326912	0.504848	0.0818404	1.14977	4.37323	1.33694	0.000835117	0.0338768	0.106028	0.0248457	0.219779	0.191739	0.248332	0.279953	0.00518162	0.634042	0.466816	0.324404	0.000382004	0.000695491	0.000331891	0.0322412	0.041439	0.00980993	0.00103582	0.571225	5.28936e-08
797	2.02454	0.375111	1.96649	0.375942	3.69891	0.00177641	2.24705	0.0167993	1.03628	0.861413	5.14453	0.084988	3.74526	1.23073	3.36633	0.925786	0.00740475	0.0148768	0.553453	0.0429456	0.0198057	0.0412191	0.062624	0.0340723	0.0169641	0.0768462	0.0114714	0.0163095	0.0166501	0.0115876	0.00356495	0.00934139
798	2.14308	0.674032	0.371464	0.120049	0.169648	0.133196	0.177813	0.669393	1.25294	0.529687	16.1182	0.572584	2.73372	0.921409	2.56239	0.342743	0.0923454	0.394156	2.18851	0.220231	0.089146	0.0206948	0.277125	0.050258	0.00856539	0.0646453	0.00334749	0.150792	0.048296	0.0353094	0.23008	0.0430996
799	2.17354	0.191377	0.164473	0.13997	0.558081	0.115767	0.384773	0.109699	0.472386	0.0413903	8.02206	0.247236	4.23886	0.00449057	0.384773	0.123139	0.0657093	0.0657256	5.27602	0.00651648	0.000378991	0.0736651	0.000268419	0.0137317	0.00882502	0.0038778	0.00035973	0.00480331	0.0969337	0.00313043	0.353238	0.0653345
800	3.92656	3.3547	2.40255	3.07265	0.347935	0.0170991	0.0973581	0.428532	0.0560482	0.0204436	5.6193	0.244401	0.0664433	0.489724	0.127827	0.114446	1.12827	0.183701	1.4279	0.102176	0.177359	0.00893251	0.234181	0.0916592	5.89619e-05	0.00207795	0.0185669	0.0271013	0.000447869	0.000499503	0.158326	0.0493769
801	2.17943	0.581363	0.321323	0.504545	0.463413	0.786375	0.512361	1.73837	0.0377744	0.229729	9.88284	0.539573	0.237292	0.0450994	0.00972029	0.0921782	1.72334	0.31302	1.92831	0.436523	0.0938615	0.0323484	0.313767	0.00183423	0.0117652	0.0469391	0.020739	0.0362864	0.00167743	7.7705e-07	0.0791062	0.0745782
802	3.64334	0.0952656	0.28098	0.0379702	2.20347	0.501652	2.63872	0.380247	0.641366	4.66177	2.44995	0.0758486	0.00684997	0.0153191	0.28098	0.177473	0.151229	0.0240738	0.00987235	0.102171	0.187594	0.0825228	0.15015	0.0804031	0.0585836	0.0039083	0.0349264	0.0580518	0.101064	0.0141176	0.213484	0.063737
803	1.88402	0.500643	0.110195	0.149228	0.807345	0.0496979	0.901239	0.030481	0.436908	3.34379	4.56186	0.0553529	2.76617	4.69612	0.25	0.183799	2.19656	1.25933	1.81844	0.619157	0.060603	0.00712863	0.541974	0.0905181	0.865328	0.0908502	0.447668	0.115704	0.220921	0.0623151	0.302272	0.0605302
804	0.0117224	0.018592	0.260351	0.168293	1.02032	0.266538	1.60437	0.120812	0.000488254	0.011909	0.222725	0.00766144	0.0384712	0.0140497	0.044393	0.138348	0.0504277	0.051106	0.0013198	0.0174048	0.178487	0.0461811	0.610539	0.00771984	5.99509e-05	0.00124889	0.050106	0.000274086	0.0136167	0.00735589	0.0296196	0.00135195
805	0.0522878	0.0619963	0.0543827	0.0900492	0.326147	0.289958	0.217195	0.00555739	0.0784139	0.0442023	0.357676	0.0466677	0.0276774	0.00413217	0.0116226	0.00751265	0.225966	0.0279274	0.290814	0.02741	0.0484968	0.0483241	0.415967	0.00407343	0.000675953	0.000122631	0.0253158	0.0012376	0.0198334	0.00854852	0.00414482	0.00296352
806	0.357645	0.000525169	0.921889	0.00105117	0.00104782	0.0212462	0.104026	0.159336	0.921889	0.255155	0.363036	0.0360392	0.00996117	7.74501e-06	0.0932786	0.0702512	0.618535	0.292677	1.27375	0.0455095	0.00331174	0.000528776	0.53995	0.00321583	0.00739999	0.00742075	0.0593596	0.00517256	0.0141302	0.00864007	0.0439348	0.000361537
807	0.0703114	0.0628665	0.0676583	0.29404	0.051699	0.00109343	0.17804	0.00358054	0.248183	0.00711797	0.16298	0.0622244	0.612416	0.0297198	0.110175	0.113898	0.362055	0.0603067	0.692793	0.00356015	0.00221092	0.00565754	0.247083	0.00519965	0.0231798	0.00451459	0.00562386	0.000580527	0.0214779	0.00620165	7.57079e-05	0.000284067
808	0.174397	0.220541	0.0136402	0.00706563	0.0181473	0.0251139	0.0455093	0.0172064	0.145954	0.06766	0.639171	0.170105	0.373583	0.0332173	0.193803	1.8953e-05	0.23667	0.107812	0.716473	0.0540066	0.134974	6.02443e-05	0.00632004	0.0144146	0.0518103	0.0361772	0.224956	0.00550281	0.00194952	0.000632097	0.0128779	0.00262152
809	0.118366	0.0447452	0.130975	0.0382957	0.204316	0.164244	0.155279	0.016793	0.330043	0.152396	0.638731	0.00146063	0.797045	0.20218	0.620521	0.115466	7.39165e-06	0.0333236	0.425247	0.0619835	0.0282881	0.00768833	0.0633981	0.00102565	8.768e-06	0.000967766	0.0460427	0.00323145	0.0210978	0.00470538	0.0168713	0.000449044
810	0.0784494	0.159136	0.113511	0.000231533	0.0553377	0.00194875	0.340562	0.338599	0.00279823	0.0197265	0.0466403	0.0221134	0.650503	0.240749	0.185273	0.0163868	0.0154002	0.00232892	0.116293	0.00346986	0.176777	0.007468	0.631913	2.79866e-07	0.0088325	0.00387245	0.0242186	9.44702e-06	0.0166922	0.00962309	0.0359647	0.000260677
811	1.23327	0.260847	1.23327	0.0273424	0.520376	0.0753494	1.44728	0.00229399	0.351895	0.0509339	0.750821	0.0343848	0.0365897	0.0820609	0.129789	0.0313639	0.550384	0.196848	0.743717	0.000369478	0.0305838	0.0197935	0.0110375	0.00755646	0.011609	0.0085539	0.00794672	0.00173547	0.0187573	0.00524238	0.000832598	0.00210343
812	0.00976397	0.00718573	0.105589	0.0201673	0.485837	0.548491	0.048036	0.0212468	1.00511	0.00135926	0.098986	0.0249086	0.0151713	0.0344111	0.0723074	0.0122863	0.106794	0.181351	0.0150197	0.00962219	0.00170692	0.0252613	0.108588	0.000533631	0.00558234	0.00604709	0.0887946	0.0140298	4.17663e-05	0.000170533	0.0219921	0.00524448
813	0.708256	0.331578	0.211355	0.321807	0.0734137	0.0267413	0.103686	0.0144916	0.00365424	0.00620655	0.177822	0.0766079	0.635057	0.0208587	0.260035	0.011657	0.000190142	0.00193956	0.15356	0.00242814	0.000471249	3.0367e-05	0.224759	0.00250015	0.00695684	0.014881	0.0333952	0.000302737	0.085999	0.037647	0.018513	2.52825e-05
814	0.117234	9.66529e-05	0.0499147	5.94027e-05	0.349892	0.367342	0.0169956	0.110331	0.00198202	0.0492853	0.0220119	0.019066	0.318098	0.111727	0.574219	0.0122051	0.0101788	0.0269929	0.296017	0.0293906	0.000879149	0.000300001	0.144068	0.00165581	0.00437635	0.000295998	0.0318426	0.000235906	0.0352643	0.0349135	0.0108079	0.00395418
815	0.0450387	0.0522113	0.0141177	0.0770258	0.295236	0.0945909	0.0064737	0.0456656	0.67728	0.255156	0.0898714	0.0105896	0.135915	0.0558546	0.0107842	0.0149714	4.18013e-05	0.043906	0.025504	0.00442473	0.0617822	0.00933465	0.00898979	0.0134683	0.000195563	0.00198691	0.0433156	0.0102736	0.0400337	0.0136204	0.0561341	0.00421998
816	0.127758	0.193553	2.51186e-05	0.00900077	0.30702	0.0347398	0.822037	0.0156247	1.34125	0.323931	0.144411	0.000769882	0.0750929	0.00428788	0.289457	0.0535623	0.0305822	0.021754	0.00347769	0.000342679	0.0283902	0.0319613	0.104967	0.000233532	0.0092967	0.0197585	0.00622548	0.00465257	4.2176e-05	1.14595e-05	0.00660012	0.0158838
817	1.18612	0.27136	1.6206	0.0464785	0.280481	0.13626	0.309472	0.0048992	0.00217366	0.136024	0.433554	0.00286272	1.54931	0.298861	0.595834	0.0607678	0.0637271	0.246731	0.0522529	0.246979	0.00012937	0.00509462	0.15591	0.0307682	0.0412649	0.0110915	0.0590016	0.0027338	0.0099321	0.00309621	4.2237e-05	0.00082624
818	0.45773	0.00246466	0.840953	0.0384319	0.0093659	0.018969	0.0119006	0.00146516	0.28132	0.0258231	0.106066	0.0116529	0.00055546	0.00279065	0.0030884	0.0124176	0.091995	0.297039	0.0966374	0.0651834	0.0499573	0.000433308	0.061009	0.0122735	0.0452829	0.00302103	0.0495371	0.00691297	0.0180503	0.00256318	0.000765473	0.00243764
819	0.165533	0.242027	0.271226	9.67793e-06	0.915354	0.218817	1.55611	0.0822729	0.298773	0.0462775	0.0756476	0.00513112	0.361743	0.146915	0.328503	0.112638	0.126312	0.0604476	0.244411	0.00024965	0.193165	0.00319992	0.844332	0.000791545	0.0195169	0.00959722	6.54498e-05	0.00233524	0.00107183	0.00337528	0.0505407	6.97756e-06
820	0.00226081	0.000412931	0.498136	0.0128031	0.253273	0.0360583	0.939119	0.027542	0.00140917	0.00863842	0.449238	0.0101288	1.74786	0.00197189	0.574074	0.0286758	0.0487883	0.00395115	3.47914e-05	0.0396342	0.0749339	0.0653021	0.171947	0.00497759	0.0178217	0.00367929	0.00109391	0.00217197	0.0241318	0.0287033	0.00431896	0.00926195
821	0.369379	0.0587323	0.117352	0.277278	0.320689	0.312394	0.29664	6.95384e-05	0.0117504	0.0791433	0.304301	0.0535141	0.00397462	0.0172179	0.0178298	0.0846729	0.476412	0.27473	0.410465	0.0502011	0.00433256	0.00224178	0.327677	0.00816094	0.00839503	0.0250898	0.0409258	0.0329371	0.0322695	0.0315902	0.0106572	0.0284383
822	0.0536278	0.0168115	0.39547	0.174215	0.00572463	0.0235181	0.0531618	0.00771473	0.106522	0.481317	0.503058	0.0189284	0.732135	0.327568	0.482927	0.0266978	0.178975	0.0220062	0.182108	0.071241	0.000825305	0.0378484	0.0144212	0.000306651	0.0131509	0.00405411	0.144463	0.00075038	0.00043977	0.00593915	3.8646e-05	0.00386821
823	0.532412	0.0463708	0.0945311	0.00691795	0.00163063	0.0576386	0.0325658	0.0095567	0.16715	0.0303101	0.0361142	0.0627948	0.000628712	0.00640697	0.0593568	0.0807917	0.421708	0.211673	0.0869246	0.0851661	0.00242477	0.000506773	0.0855606	0.00170193	0.0299473	0.00058905	0.0214486	0.000910894	0.0458055	0.0188645	0.0103233	0.0266808
824	0.468863	0.746798	0.233883	0.0539904	0.0523936	0.04087	0.0958124	0.000110775	0.0400388	0.036412	0.0259841	0.0137688	0.0236208	0.00845262	0.0187025	0.0072885	0.0925949	0.0650588	0.00249872	0.0115548	0.115667	0.0391509	0.0108046	0.0010565	0.0117359	0.0205758	0.0639473	0.000818724	0.000923251	0.00129502	0.0339545	0.000381378
825	0.0834976	0.0658108	0.411745	1.36225e-06	0.000137359	0.00588303	0.00804755	0.0164932	0.301249	0.159078	0.106584	0.0779937	0.822912	0.0392846	0.458563	0.128933	0.0376405	0.0151636	0.0112722	0.00732355	0.0283642	0.0303561	0.107357	0.00210642	0.00234553	0.000320773	0.0134294	0.0165521	0.009081	0.00232272	0.0156548	0.0012979
826	0.108916	0.0323322	0.180363	0.107746	0.000916456	0.0272855	0.214665	0.000918338	0.0318217	0.0151376	0.00609985	3.9744e-05	1.2863	0.137447	0.945644	0.00036313	0.333394	0.023814	0.0610454	0.0391237	0.09294	0.000303023	0.673048	0.000491576	0.00512145	0.00798144	0.0169645	5.18146e-05	0.0445824	0.0123922	0.0398145	0.0145852
827	0.00265973	0.152949	0.0387083	0.427806	0.163056	0.294596	0.149153	0.449976	0.000566899	0.00172109	0.137915	0.0273444	1.27813	0.335773	0.690031	0.000473591	0.185773	0.000876553	0.0579262	0.000437333	0.0195832	0.043125	0.203229	0.0060008	0.0165884	0.00368289	0.0154216	0.00344909	0.0382111	0.0261158	0.130049	0.0035168
828	1.36813	0.24083	0.456426	0.055886	0.183622	0.00368888	0.58651	0.0765712	0.0411858	0.0538888	0.785645	0.10318	0.0676556	0.288175	0.00114784	0.0372701	0.35065	0.133969	0.681302	0.11344	0.0103866	0.0216339	0.0846382	0.0152217	0.160012	0.0113284	0.122968	3.37721e-06	0.00991183	0.00898257	0.00264979	0.00831496
829	0.0185115	0.0526687	3.3419e-07	0.146642	0.399955	0.631469	0.0507735	0.174785	0.000936047	0.000271419	0.0944764	0.0212764	0.218476	0.170735	0.340037	0.102593	0.0618287	0.0199233	0.131691	0.027184	0.00191427	0.00135305	0.0646526	0.000207045	0.00955101	0.000126996	0.0171187	0.00188841	6.49422e-05	7.74301e-05	0.000888643	0.000253642
830	0.33292	0.153316	0.966644	0.0981635	2.18925	1.61863	2.39799	0.0470979	1.41037	1.09346	0.822426	0.315269	1.94721	0.420888	1.62086	0.0540324	0.123755	0.0251602	0.490404	0.0888977	0.00263909	5.19373e-05	0.20472	0.00229177	0.00355265	0.00171349	0.0268842	0.00399432	0.0217432	0.00163221	0.00158265	0.00134321
831	0.404235	0.175207	0.512311	0.249725	2.44279	0.00604108	1.47182	0.0329394	0.493185	0.146547	1.13568	0.167143	0.244209	0.000558174	0.00217005	0.0706488	0.000389427	0.000450323	0.0129607	0.000266412	0.276041	0.0198549	1.41269	0.000711536	0.0158796	0.0172903	0.060739	0.000443508	0.0657088	0.0358507	0.0387453	0.00597449
832	0.232227	0.0140255	0.250645	0.0486721	0.128202	0.00112373	1.0564e-06	0.249679	0.0567928	0.0630229	0.000519274	0.0447664	0.157231	0.103335	0.2428	0.000725865	0.00158237	0.00874946	0.0459931	0.0828773	0.00583382	0.011274	0.132886	0.010606	2.19397e-05	0.0876559	0.0351206	0.0114923	0.00434819	4.13658e-08	0.00331001	0.0189712
833	0.000465349	0.0171181	0.0314453	0.00520901	0.157746	0.0164671	0.594073	0.00477302	0.351808	0.160287	1.57945	0.121309	0.276898	0.208511	0.0055575	0.065543	0.825843	0.117643	0.754435	0.0271531	0.135062	0.0310578	0.00512435	0.00313592	9.74349e-06	0.00351698	0.0369548	4.54014e-05	0.00765414	0.0367191	0.00711962	0.00831125
834	0.0232814	0.243536	8.26979e-23	0.00237634	0.46282	0.657472	8.37959e-23	9.28829e-05	0.321836	0.181215	8.38488e-23	0.0594158	0.00534755	0.00407004	0.0064579	0.00993198	0.572882	0.152075	0.0626383	0.0327277	0.0136152	0.000833383	8.10504e-23	0.000266537	0.00560279	1.06903e-05	8.38e-23	0.00865935	0.00058361	0.00596679	8.29201e-23	0.00192987
835	0.595696	0.448836	0.11674	0.0620353	0.0703652	0.110898	0.000430673	0.387798	0.0481671	0.161065	0.327985	0.862933	0.535536	0.0322095	0.581833	0.122845	0.0876476	0.0447399	0.00328507	0.071797	0.000330176	0.00249553	0.175424	0.00672491	0.00920516	6.81919e-07	0.00807543	0.000340981	0.00142189	0.00140283	0.00165257	0.0125156
836	0.0124223	0.000475994	0.0882115	0.311077	0.112428	0.0501172	0.239271	0.0734171	0.335596	0.0395219	1.71548	0.000758491	0.0178889	0.015832	0.0890693	0.00129413	0.178402	0.342022	0.942828	0.0530594	0.00229645	0.00414982	0.0497006	0.00546546	0.0046529	0.000895266	0.00177442	0.00174381	0.0004183	0.00581258	0.00147843	0.000836867
837	0.261147	0.592115	2.22789	0.24117	3.11458	0.00547334	3.15704	0.148333	0.114366	0.0269843	0.0925105	0.0455767	0.501925	0.326951	0.432362	0.0872566	0.0199041	0.000862132	0.000609803	0.0128071	0.0311915	0.0233818	0.0577812	0.0305947	1.09326e-05	2.91599e-06	3.91538e-05	0.0134978	0.023932	0.00675749	0.0515802	0.00417033
838	0.0185767	0.00313396	0.209569	0.144429	0.414507	0.464938	0.135899	0.00100575	0.114003	0.0257359	0.000171197	0.00329996	0.0221897	0.00179298	0.180438	0.00109416	0.108255	0.00637427	0.176659	0.00275254	0.0578877	0.0282155	0.0981046	0.0167451	0.0218405	0.014873	0.000125819	0.0146333	0.000787851	0.00105497	0.0112172	0.0143631
839	0.49157	0.595161	0.0961332	0.0863712	1.66102	0.193318	0.520473	0.00732303	0.00589968	0.0204234	0.568989	0.0335722	0.222453	0.227303	0.0457455	0.0987442	2.12201e-05	0.00439349	0.0310503	0.00510818	4.56263e-05	0.0264217	0.126928	0.00187292	0.00339359	0.00412961	0.121829	0.00625755	0.015409	0.00470918	0.0498782	0.000824753
840	0.196247	0.309711	0.191608	0.709353	0.00263084	0.0202098	0.0205067	0.0170476	0.0131808	0.240134	0.0192311	0.00986676	0.486077	0.619662	0.230691	0.0503595	0.0471627	0.0752235	0.164714	0.131571	0.00485823	0.0323755	0.16273	0.0295255	0.0147874	0.0205429	0.000538175	0.00927489	0.0140078	0.0316446	0.0410759	0.00311865
841	0.232366	0.0534759	0.594911	0.0284043	0.487876	0.00555771	0.444679	0.168078	1.21517	0.245538	0.170692	0.00411743	0.000545756	0.0708549	0.00300818	0.0707577	0.236687	0.375239	0.018275	0.0948377	0.000208026	0.00136049	0.00961043	0.0177181	0.0283582	0.00102822	2.38112e-05	0.0416471	0.107077	0.0458097	0.0457707	0.0409426
842	1.41601	0.504437	2.71728	0.214428	0.0347316	0.0149515	0.332089	0.0717254	0.124804	1.88904e-07	0.869539	0.242144	3.21445	1.13636	1.78749	0.551293	0.000186587	0.0367905	0.0466272	0.213827	3.54802e-05	0.001444	0.051137	0.00144652	0.0310334	0.0197127	0.0100778	0.00737656	0.0138058	0.00170248	0.0456561	0.0109544
843	0.0381933	0.0727951	0.33934	2.8948e-05	0.0237774	0.0407809	0.141244	0.000173507	0.000175882	0.0206468	0.458015	0.000182724	0.973103	0.160662	0.0403904	0.0741876	0.00704211	0.0261858	0.029896	0.00731793	0.156944	0.105776	1.01593	0.0338276	0.0427879	0.0234741	0.00465583	0.0307408	0.0210749	0.0128682	0.00251956	0.00100354
844	0.47387	0.000171332	0.56647	0.419846	0.0893496	0.123406	0.0911211	0.00844678	0.305475	0.363822	0.0574748	0.0111439	0.186754	0.0931565	0.26078	0.040901	0.562039	0.00459155	0.365176	0.110835	0.0908645	0.00846569	0.00664234	0.011748	0.0578164	0.0669598	0.101336	0.0166662	1.38563e-05	0.00114312	0.0077027	0.00209975
845	0.74521	0.244298	1.16833	0.0854728	0.0167737	0.00877091	0.113788	0.0850792	0.0198027	0.000563683	0.482978	0.0045661	0.0657241	0.0311186	0.070066	0.096994	0.117968	0.00285069	0.111175	0.00263355	0.112611	0.0113897	0.00648616	0.0446126	0.102646	0.0340849	0.00501076	0.000115073	0.131378	0.0153752	0.316765	0.00469385
846	1.08715	0.997019	0.0616612	0.543258	0.0354739	0.241712	0.128556	0.0728733	0.0134127	0.0116291	0.544345	0.157967	1.19659	0.135407	1.90198	0.149628	0.0530728	0.289269	0.000456345	0.0703939	0.198957	0.148314	0.655629	0.00435341	0.0070571	0.00490986	0.0235893	0.00922803	0.000114649	0.00214553	0.00153274	0.000543574
847	3.80334	0.120435	4.81027	0.0131303	0.364156	0.44166	0.20677	0.0979171	0.356033	0.160603	1.88592	0.488936	0.825489	0.757986	1.01585	0.326092	9.64864e-06	0.0332863	0.1254	0.422632	0.0115398	0.00403081	0.0133074	0.0502794	0.274589	0.041593	0.54259	0.0102342	0.115191	0.128701	0.00573661	0.0125254
848	0.59335	0.195644	1.57373	0.0195395	0.134355	0.000632098	1.23725	0.0693335	1.04076	0.637286	0.0188537	0.00441384	0.00113247	0.0758944	0.134062	0.125321	0.645539	0.0435523	0.220554	0.168374	0.0136765	0.034808	0.113033	0.00309446	0.0197139	0.0101584	0.0107666	0.00125771	0.0665502	0.0199374	0.0283828	0.0310909
849	0.21822	0.0108717	1.22465	0.442758	0.253273	0.272177	0.0204827	0.957088	0.290956	0.0583154	1.09289	0.000275781	0.392921	0.154538	1.48693	0.0109534	0.0467472	0.0309279	0.604881	0.01859	0.00206521	0.00360317	0.083719	0.0559046	0.0390774	0.0535167	0.0694313	0.0111067	0.0488287	0.0256681	0.00664767	0.005701
850	1.61325	0.0270134	5.21418	0.134042	0.0972121	0.0570896	0.0830192	0.00628447	0.985412	0.0305162	1.46808	0.00464498	0.00285133	0.00154085	0.0550098	0.00159277	0.721227	0.395563	0.858595	0.0685255	0.066037	0.0067507	0.115034	0.0216401	0.0134907	0.00296954	8.68489e-05	0.00509042	0.0222962	0.00977149	0.00453305	0.00088287
851	1.5522	0.579279	3.3467	0.00333144	0.255852	0.0872497	0.0300517	0.294493	0.0602906	0.0271279	0.364311	0.00142587	0.142975	0.277888	0.0962411	0.109355	0.0048392	0.00199942	0.353841	0.117555	0.0232618	0.00132227	0.0360956	0.0330042	0.0019297	0.00190319	0.0773721	0.00210826	0.0015532	0.0268842	0.0259541	0.0106766
852	2.53097	1.60829	3.2776	0.100952	0.295633	0.0358499	1.27903	0.167047	0.129932	0.0037927	0.528702	0.277072	0.341327	0.0884091	0.984876	0.00151753	0.896538	0.213782	0.280138	0.123329	0.0445584	0.0167093	0.5021	0.0268982	0.00157587	0.000467669	0.0163792	0.0212452	0.00728419	0.00265696	0.00677484	0.00312024
853	1.60655	0.289433	0.329221	0.0872355	0.573369	0.00583115	1.28277	0.0795355	0.371053	0.0619816	0.00534183	0.00352451	0.179291	0.178039	0.0613974	0.077763	0.268666	0.048355	0.430944	0.0927207	0.128716	0.104713	0.194941	0.00149642	0.0337047	0.0203942	0.203968	0.00536046	0.0160265	0.0182612	0.00109638	0.00468209
854	0.216494	0.251155	0.0578224	0.0142565	2.02364	0.663112	1.15328	0.861652	0.142034	0.149433	0.0516152	0.2528	0.200489	0.201146	1.04246e-19	0.500451	0.0530686	0.015064	1.04294e-19	0.257173	0.247072	0.0187284	0.580976	0.00395519	0.0340504	0.00672262	0.0332821	0.0478817	0.00376998	0.0191741	0.000607741	0.000317667
855	0.46464	0.515533	0.327532	0.00584664	0.265883	2.76219e-05	0.00107278	0.000810712	0.0127172	0.00917233	0.146728	0.0117804	1.24736	0.0675548	2.32557	0.0147921	0.374989	0.375905	0.05207	0.00194478	0.0159207	0.00052169	0.00886144	6.8474e-05	0.00184052	0.0262945	0.103887	0.0342768	0.14263	0.0698773	0.107525	0.0315146
856	1.38764	0.722119	5.5429	0.000179109	0.373889	0.0118359	1.94054	0.124324	1.03367	0.16212	1.40837	0.618797	0.573197	0.00649505	0.877002	0.134542	0.181634	0.00495436	0.219065	0.0317192	0.00257318	0.0108133	0.00103635	0.00131322	0.00906606	0.000124247	0.145526	0.0100468	0.0207407	0.0137341	0.0214132	0.000170928
857	0.958012	1.52996	4.5022	0.381514	0.411317	0.237177	0.966472	0.167748	0.246642	0.334163	0.0217682	0.511308	0.349564	0.07555	0.125293	0.0300904	0.009948	0.00994414	0.345971	0.0177327	0.000380256	1.22926e-06	0.0691984	0.00342947	0.00227854	0.000288583	0.224784	0.0140248	0.0465359	0.0251771	0.0135876	0.00482943
858	0.358167	0.0572516	0.103171	0.0873813	0.132335	0.0346301	0.00136312	0.00175291	1.07783	0.132621	0.534499	0.00218209	0.407553	0.168506	0.583855	0.00109177	0.36288	0.0534618	0.270794	0.00914508	0.0021501	0.00172358	0.550438	0.00197036	0.0478827	0.0569682	0.296468	0.0176668	0.0331015	0.0114468	0.00228054	0.00544645
859	0.130306	0.00527264	0.0583793	2.89346e-05	1.15096	0.393297	1.22071	0.0157441	0.95896	0.306435	2.57002	0.491671	0.502582	0.120531	0.0107247	4.11773e-07	0.811006	0.690537	0.567566	0.103225	0.0853729	0.0691453	0.175339	0.000107149	0.0428107	0.0199921	3.66106e-05	0.00497489	0.0972889	0.0658814	0.065235	0.00847175
860	0.0117677	0.183061	0.000138009	0.170473	1.29842	1.10157	1.00025	0.0223769	0.394754	8.4095e-05	0.0951858	0.00347049	1.38978	0.408783	0.186353	0.250088	0.0562337	0.0159841	0.00236218	0.0958434	0.113448	0.000659036	0.225837	0.0411888	0.00538342	0.00584842	0.00203835	0.000476614	0.00379027	0.000385844	0.0268451	0.0150187
861	0.00435424	0.0216453	0.137973	0.0425725	0.251392	0.165601	0.000137154	0.130006	0.470075	1.01267	0.0118767	0.714186	0.134681	0.0232928	0.185411	0.000237625	0.000396922	0.000496851	0.00668751	0.0265361	0.28043	0.19451	1.06249	0.287038	0.000274653	0.00495635	0.00333374	0.019006	0.0162825	0.0157308	0.00811767	0.000549893
862	0.816064	0.451288	0.0227846	0.0103797	0.0615917	0.0293073	0.0923512	0.0030878	0.187799	0.1564	0.177886	0.454942	0.00684242	0.0388614	0.251913	0.00281902	0.35561	0.0259111	0.543047	0.0336214	0.0139065	0.00184458	0.263609	0.00704994	0.0937993	0.0313272	0.237852	0.0104984	0.00103134	0.001747	0.0183768	0.00152339
863	0.00841599	0.486432	0.0837435	0.442651	0.986452	1.49782	1.68823	0.0812995	1.06029	0.549381	0.561507	0.0120641	0.0216337	0.00090142	0.00969926	0.26996	0.87702	0.877037	0.285417	0.148885	0.249666	0.0837945	1.36079	0.0372402	0.0100746	0.0343797	0.0353506	0.0356873	0.00917171	0.00401182	0.0334073	0.0191079
864	1.14501	1.37085	7.31438	0.191263	1.25141	0.0461283	0.624545	0.122019	1.25552	0.0550858	2.68609	0.0358174	0.348728	0.918353	0.117929	1.08761	0.120797	0.0677035	0.173051	0.00526687	0.000816284	0.0120717	0.000186276	0.000314946	0.0502028	0.0330681	0.0297667	0.00934258	0.00138603	0.00576438	0.0370324	0.00177942
865	0.326628	0.00959426	0.174109	0.0120924	0.261851	0.818328	0.904008	0.395131	1.71695	0.976679	0.177978	0.224557	0.360871	0.476176	0.482363	0.174246	0.394407	0.0337278	0.721962	0.0341918	0.0845702	0.104977	0.400095	0.0417008	0.0156696	1.17053e-05	0.190391	0.00446508	0.0925531	0.0329871	0.140392	0.0059451
866	0.415773	0.0157994	0.00825241	0.000663171	1.2393	0.031785	0.529333	0.130939	0.594362	0.428323	2.85665	0.408381	0.199232	0.186272	0.296325	0.329139	0.0905844	0.466151	0.00239502	0.384108	0.154619	0.00152597	0.487169	0.00745439	0.10409	0.0620893	0.0910908	0.0302874	0.00876799	0.00495614	0.00389387	0.000524959
867	0.101979	0.0154471	0.00474099	0.0971454	0.213588	1.02005	0.0883501	0.126661	0.452099	0.165485	1.15209	0.0898039	0.108813	0.0115501	1.07129	0.0271444	0.235122	0.0774957	0.068476	0.00853144	0.409517	0.0593771	0.582597	0.0189906	0.0135266	0.00154494	0.0613225	0.0196328	0.0498816	0.0631779	0.110811	0.0090933
868	0.0035076	0.00972437	0.000926114	0.0627302	1.00483	0.0753639	0.718207	0.0683594	1.47443	0.437093	2.57596	0.0534816	1.17791	0.63284	1.78618	0.0304054	0.0312326	0.0519681	0.0762754	0.00128089	0.0221531	0.00311446	0.0561636	0.0225081	0.000369937	8.23369e-05	0.0276923	0.017661	0.0578659	0.0178135	0.102154	0.00819576
869	0.84667	0.332868	0.917288	0.178523	0.303077	0.191235	0.0186558	0.0136117	1.07825	0.802586	1.06364	0.00334641	0.719452	0.658131	0.832366	0.0528838	0.119503	0.0260355	0.711748	0.00541526	0.101696	0.0551461	0.0391471	0.0434285	0.141978	0.0628843	0.0530541	0.0339064	0.0630535	0.00136421	0.0464001	0.0153588
870	0.00525468	0.706026	2.58887	1.67523	0.0786983	1.10943	2.53411	0.32067	0.872946	0.284923	0.447261	0.0463832	0.141014	0.013481	0.434982	0.149189	0.0044823	0.174038	0.536304	0.113471	0.0730012	0.00614705	0.0358154	0.00110035	0.182489	0.00832099	0.23919	1.87404e-05	0.0324951	0.00321953	0.0112361	0.00478818
871	0.6843	0.0859289	1.36098	0.228685	2.16755	2.15357	3.29212	0.512058	0.0747806	0.161032	0.314505	0.0357793	0.155403	1.54459	1.81711	0.29482	0.143194	0.344926	0.00998638	0.0426599	0.282308	0.204615	0.36388	0.0420158	0.0273049	0.0195345	0.00863619	9.69185e-08	0.0199863	0.0194608	0.0243574	0.0115398
872	0.595929	0.212591	0.075627	0.00887026	1.29032	0.528061	0.168295	0.00733129	0.108313	5.85217e-06	0.0361648	0.037161	0.757672	0.24808	0.89616	0.0521747	8.30581e-06	0.189324	0.0113463	0.130786	0.0762714	0.000920262	0.0298896	0.0633243	0.0150751	0.000260643	0.10991	0.0303411	0.011544	9.26123e-05	0.00567465	0.0138318
873	0.115729	0.702385	0.48367	0.0358623	1.5942	1.08998	2.75954	0.183576	0.0129399	0.0620079	0.278051	0.0689242	0.00324655	0.000577	0.655969	4.39365e-05	0.000726267	0.0405623	0.00176255	0.00325419	0.017353	0.00075511	0.000673912	0.0258201	0.0288958	0.0583936	0.00700815	0.040896	0.0168765	0.0348994	0.0110078	0.000503368
874	0.33687	0.000889391	0.260397	0.391119	0.687398	0.00190188	0.669963	0.0672577	0.173245	0.0028276	0.224055	0.0279256	0.510982	0.149432	2.19772	0.0188259	0.0911318	0.0224621	0.0790984	0.189899	0.0835049	0.15248	0.0164379	0.0130508	0.173326	0.0161279	0.11727	0.00322405	0.284129	0.0658798	0.329677	0.0047456
875	0.176927	0.995793	0.415094	1.02539	0.585173	0.656024	0.148488	0.205351	1.96848	0.297401	1.30654	0.00804845	0.0238867	0.0172267	0.0256492	0.109524	0.215667	0.128401	0.205446	0.0155002	1.17047e-07	0.352423	0.0400104	0.0959882	0.06798	0.167	0.114704	0.0759288	0.0654465	0.0795123	0.0415591	0.0587235
876	0.0826883	0.000122528	2.54891	0.00236623	0.0106043	0.0199119	0.0383814	0.145215	0.00678071	0.00168714	0.793322	0.0158946	0.000479167	0.082887	0.864164	0.00187897	0.0872613	0.0407667	0.022713	0.00748464	0.1914	1.18169e-05	0.702169	0.0181571	0.0587475	0.0222281	0.0782965	0.00505268	0.152716	0.10721	0.0766534	0.061381
877	0.0110824	0.00725059	1.02401	0.00723802	0.195513	0.915068	0.0229039	0.461827	1.15329	0.000968546	1.27951	0.00817134	2.29061	1.31621	0.365065	0.645944	0.951915	0.00951082	1.33754	0.00626592	0.0620625	0.0431192	0.130265	0.017156	0.00258821	0.0121251	0.000110956	0.037335	0.0239191	0.0107103	0.0802885	0.000715977
878	0.995158	0.509407	1.1306	0.283892	0.551257	0.498143	0.0675043	0.119503	3.65466	1.61962	5.17306	0.19478	0.355431	0.379788	0.680271	0.0483458	0.092693	0.0657873	0.111942	0.00249636	0.0741751	0.0186322	0.00736323	0.0119883	0.000678509	0.00117057	0.207787	0.0140763	0.0201989	0.00116759	0.0907363	0.0396078
879	3.61676	0.0430607	3.91959	0.0373876	1.79327	0.19159	0.182161	0.0653529	0.00267359	1.11791	1.04049	0.752385	0.0962569	0.121626	0.401043	0.00110177	7.14087e-05	0.00291962	0.209532	0.00347875	0.175309	0.0701201	0.0529007	0.0762937	0.138933	0.132051	0.30408	0.0627375	0.0722125	0.00100919	0.106868	0.00646378
880	0.534913	0.701463	5.24355	0.000597729	0.0241705	0.306958	0.0510208	0.448793	0.241566	0.0663631	0.178563	0.0153327	0.0274202	0.216606	0.292277	0.0745828	0.810619	0.430818	0.0429919	0.053074	0.0585573	0.0740796	0.503408	0.0536504	0.206684	0.0421236	0.441408	0.00402073	0.0326626	0.000551695	0.207672	0.00236674
881	0.00194886	0.246315	0.977541	0.185805	0.020013	0.0041124	0.0806694	0.334056	0.721345	0.633008	0.193064	0.766696	0.292316	0.682664	0.144571	0.206836	0.0375388	0.0521936	0.00397627	0.145757	0.0533954	0.0612072	0.00136398	0.0378878	0.0525103	0.006889	0.00446457	0.0029443	0.00680847	0.00204378	0.0859895	0.00192039
882	0.000437424	0.338153	4.98649	0.2704	0.00604197	0.285418	0.32252	0.858821	0.444355	0.0398397	0.0150515	0.116431	0.0638464	0.0626204	0.13953	0.155074	0.0100149	0.0453295	0.454604	0.00413264	0.010999	0.000157166	0.45794	0.0627197	0.197607	0.118951	0.0743903	0.00590663	0.00813921	0.00409139	0.0436171	0.00125563
883	1.85326	0.46468	0.867416	0.106983	0.141967	0.0453919	1.52692	0.0874924	0.656852	0.00133841	0.00446504	0.0442503	1.15968	0.288801	4.2906	0.469593	1.25886	0.336662	0.664094	0.0927559	0.368813	0.154611	0.042019	0.000192516	0.00120396	0.0115834	0.0157586	0.0458622	0.101291	0.0434229	0.0545248	0.00604747
884	0.127398	0.0230705	5.47599	0.0266345	1.28202	0.657233	0.384434	0.930112	0.334421	0.0724013	2.46102e-05	0.103852	0.000131246	0.0431408	0.104679	0.0343739	0.0211155	0.0223889	0.0448197	0.00128143	0.157225	0.0510406	0.0418443	0.101446	0.0566857	0.00525895	0.0322654	5.15743e-05	0.00740987	0.0017681	3.14653e-07	0.0145196
885	0.608516	0.514048	3.69096	0.690535	0.00270725	0.160854	0.0295883	0.0832828	0.320265	0.204887	0.421327	0.0644074	0.0959717	0.442704	4.90592e-05	0.769981	0.228496	0.117785	0.426296	0.0902306	0.042148	0.0063057	0.0558214	0.000804689	0.00160726	0.000430895	0.00796653	0.000973674	0.0198301	0.00653546	0.0354555	0.000149373
886	0.0192905	0.562434	0.929097	0.775338	0.0504714	0.00472498	0.00727987	0.0723535	0.082125	0.0445267	0.374871	0.211916	0.275641	0.14799	1.29783	0.172411	0.00317638	0.0324275	0.107521	0.00954212	0.00297521	0.0453037	0.243722	0.161226	0.0252184	4.25351e-05	0.126796	0.0114392	0.0516681	0.00760102	0.0390561	0.0044681
887	0.0425351	0.0113635	0.068046	0.00788966	0.2335	0.185675	0.401154	0.465669	0.05696	0.0110409	0.61106	0.102113	0.0413347	0.0605162	0.208139	0.121113	0.329155	0.739097	0.0291889	0.790785	0.0102786	2.16804e-05	0.0255145	0.000851196	0.121643	0.00181406	0.0859496	0.0205565	0.0260834	0.0111623	0.130452	0.00399072
888	0.00685024	0.189498	1.20299	0.0494518	0.0914438	0.457602	0.815006	0.137959	1.73599	0.242122	0.566984	0.000797261	0.0188342	0.259595	0.59733	0.72395	0.000347682	5.38219e-05	0.00277826	0.00507334	0.403616	0.157625	1.45463	0.0931738	0.0399101	0.0378724	0.0406409	0.00366161	0.0794008	0.077814	0.157874	0.0490324
889	0.0039417	0.367689	0.0196509	0.222611	0.0397936	0.876929	0.138601	0.0318433	0.115251	0.00953186	0.0090168	0.000381266	2.6604	1.13457	3.50467	0.48627	0.0224845	0.0338438	0.0388798	0.0163297	3.61011e-05	0.124104	0.2988	0.0606959	0.155273	0.0534828	0.142256	0.0053097	0.109898	0.0987355	0.0160889	0.0108405
890	0.0253024	0.0112445	0.0459928	0.0713778	0.00214531	0.118418	0.28363	0.40126	0.00505334	0.207192	0.0470913	0.160499	0.0530356	0.27263	0.569767	0.0282663	0.529806	0.007697	0.276154	0.0131423	0.432587	0.0739009	0.180607	0.0692135	0.000435831	0.0087079	0.0037979	0.0105591	0.00265418	2.96597e-05	0.00244909	0.024639
891	0.00941767	0.545827	0.174762	0.36564	0.220939	1.036	0.0411279	0.262075	0.0133046	0.0485554	0.0266914	0.0155731	0.0480132	0.0602075	0.00326614	0.000898685	0.198418	0.0279295	0.657648	0.0290221	0.0946961	0.130329	0.943958	0.0177314	0.553841	0.139492	0.339587	0.0339744	0.0456776	9.04318e-05	0.335199	0.000577911
892	0.671488	0.341356	5.89525	0.17961	0.0122853	0.0044825	0.115099	0.0834475	0.152058	0.289443	0.00420666	0.369483	0.0386638	0.127691	0.417629	0.0185138	2.71972e-05	0.029682	0.440758	0.429509	0.000456137	0.00355296	0.242807	0.00442119	0.0160947	0.0102696	0.408931	0.0339745	0.239896	0.0491133	0.111064	0.0171433
893	6.13772	4.25238	12.7927	1.19223	0.0908963	1.56391	0.107732	0.867722	0.145389	0.0231301	0.296236	0.120615	0.0459404	0.00194037	0.329455	0.110198	0.355434	0.477865	0.392382	0.296524	0.216833	0.0413396	0.010916	0.00251625	0.2466	0.00878383	0.0706216	0.00535078	0.000231558	0.00242318	0.000641763	0.00598887
894	1.73799	1.54408	5.99861	0.237199	0.578384	0.501464	0.114796	0.00736602	0.132349	0.0495839	0.269102	0.0618019	0.246575	0.00365737	0.138993	0.468344	0.0560548	0.00868101	0.227948	0.046224	0.0304115	0.0526843	0.172701	0.0470085	0.00341781	0.000156949	0.106773	0.0380482	0.309912	0.0127508	0.323116	0.0770089
895	0.727678	0.417101	2.24854	0.00406629	0.738546	0.541368	0.000140353	0.111235	4.64698	2.89937	3.10873	0.393527	1.09034	0.203177	0.344147	0.0108037	0.23818	0.197075	0.0733636	0.0202046	0.12871	0.0165385	1.50445	0.000550829	0.0382601	0.0289361	0.116921	5.3164e-05	0.0090158	0.00348192	0.0974076	0.0767047
896	1.98479	0.136118	1.75682	0.0347793	2.03938	0.614209	3.97386	0.594408	0.495266	0.207432	1.73726	0.00700777	0.879479	0.723602	0.644115	0.489283	0.00283391	0.0660409	0.000863731	0.000693378	0.000756908	0.00184716	0.0719007	0.00916474	0.031249	0.00931319	0.000743742	0.00139542	0.0813342	0.113519	0.00576618	0.0607907
897	0.573687	0.606042	1.19522	0.591516	0.234815	0.902601	2.43496	0.12403	0.390723	0.111554	1.16025	0.338477	0.0710691	0.00780751	0.386433	7.24941e-05	0.113454	0.0844093	1.62996	0.126783	0.00212961	0.279621	0.340156	0.0362391	0.0511826	0.0836159	0.0903467	0.00165322	0.0115429	0.018913	0.00666188	0.0345617
898	0.292415	0.104308	0.0760117	0.114621	0.326966	0.311967	0.740959	8.80205e-06	0.0076988	0.00973162	1.34611	0.00322821	0.546007	0.127985	1.14912	0.273543	1.03892	1.0332	0.20319	0.400356	0.254917	0.0272484	1.02702	0.00096045	0.0111048	0.0321687	0.0280346	0.0811858	0.00167708	0.0018819	0.0824757	0.0119168
899	0.0495777	0.017078	0.940198	0.302765	0.0176369	0.216732	0.0520599	0.0133899	0.584614	0.485276	0.0816116	0.000174705	0.821937	0.94699	0.192051	0.415804	0.241621	0.269778	0.0961357	0.223697	0.00452141	0.030238	0.131306	8.79026e-05	0.087075	0.0441504	0.00108329	0.00392474	0.0454341	0.0153445	0.118007	0.0607757
900	0.370182	1.44103	0.258137	0.648852	1.73113	0.505205	1.79978	0.151424	0.339755	0.049988	0.777219	0.00082024	0.00203107	0.00838415	0.0407638	0.0241349	0.0112748	0.303986	0.00916161	0.0150159	0.509534	0.483782	0.0892419	0.0959046	0.000763978	0.0069049	0.0395086	0.0538878	0.173958	0.00771449	0.198306	0.00461776
901	0.235331	0.457206	0.814902	0.182354	0.544665	0.108413	1.87617	0.0990108	0.987896	0.748376	0.0184004	0.2776	1.55124	0.47821	3.02765	0.130657	0.104158	0.0978253	1.16259	0.307385	0.0184593	0.0212441	0.413593	0.00349958	0.0241787	0.0097962	0.0181464	0.0504838	0.0681747	0.0237236	0.0714634	0.0250024
902	0.00986187	0.0189692	4.24978	0.0123128	0.185928	0.419999	2.44042	0.00513615	0.266663	0.181668	0.00717357	0.00677477	5.69323	2.41066	1.09883	0.0916629	0.388797	0.231126	0.312721	0.00412062	0.264405	0.179862	0.193652	0.172401	0.061879	0.00742571	0.171087	0.00178876	0.00370637	0.0263958	0.000591697	2.9581e-06
903	0.197531	0.112419	0.039897	0.195958	1.40057	1.55455	1.40004	0.394593	2.30415	0.268269	2.31818	0.198765	0.24172	5.6846e-05	3.43667	0.170509	0.179004	0.108184	0.477102	0.379963	0.00329296	0.0450354	0.0394824	0.00111704	4.59221e-05	0.0149137	0.00915581	0.0454173	0.00810355	0.0165157	0.0565783	0.000545764
904	0.971594	0.77393	2.89853	0.362105	12.1707	0.122892	8.19404	0.0773879	0.483555	0.83856	1.11592	0.317472	0.364693	0.178448	1.01193	0.227582	0.45015	0.0335572	0.345833	0.00164486	0.00094754	0.00395747	0.246921	0.000104986	0.0124857	0.00273704	0.00476051	0.000656581	0.00152234	0.0013844	0.0108172	0.0293873
905	0.495354	0.365345	0.74373	0.428559	0.146826	0.967649	4.33066	0.104682	0.0123452	0.0991003	0.011216	0.0902273	0.00230182	0.258294	1.8402	0.0108724	0.0210381	0.0661151	0.0852899	0.0574722	0.208748	0.0683863	0.0395128	0.0148582	0.00960615	0.126103	0.11537	0.0707962	0.0665919	0.0281673	0.126409	0.0464007
906	4.7403	3.92543	6.41111	0.693423	0.503926	0.000164735	2.39856	0.00373749	0.0128396	0.330251	7.75251e-05	0.0960144	1.05304	0.018323	0.28631	0.255655	0.190743	0.000676939	0.044493	0.0320743	0.0699984	0.0213024	0.0374425	0.0570247	0.142436	0.0680968	0.023303	0.0159981	0.0210759	0.0238497	0.0542079	0.00624153
907	0.839851	0.0354561	0.592349	0.00195886	0.249687	0.137596	0.287639	0.335566	0.000468121	0.168521	0.646825	0.0160687	1.45886	0.345277	0.658273	0.179876	0.0711789	0.0393547	0.0354423	0.015763	0.379489	0.0911639	0.225885	0.00148382	0.00661342	0.00073742	0.01187	0.0105223	0.00771441	0.000511743	0.0341926	0.0235637
908	0.581369	0.0212514	0.279548	0.0861652	3.29751	2.33389	1.06626	0.776572	0.00844891	0.0861851	1.59178e-05	0.0384635	0.207739	0.134946	0.0513166	0.0931177	0.91985	0.159434	0.309138	0.152541	0.414001	0.134395	0.0133574	0.000712941	0.0146978	0.000658065	0.0564028	0.00562719	0.0482421	0.0147743	0.000878888	0.0108888
909	0.105929	1.09263	1.77415	0.0982748	0.737524	0.543579	0.091355	0.0540977	1.27345	0.124553	1.64539	0.0782577	0.961464	0.0225713	0.263212	0.115632	0.643824	0.57145	0.764494	0.17266	0.0175754	0.00472968	0.580124	0.00900352	0.00300769	0.0427431	0.0757715	0.0161355	0.117128	0.0212719	0.0630809	0.0042083
910	0.26228	0.0191507	0.00478408	0.0285805	0.0314471	0.406511	0.210888	0.129689	0.058273	0.040696	0.484865	0.0467355	0.0255656	0.125586	0.615846	0.0202004	0.353797	0.2591	0.0119245	0.00914162	0.290383	0.270835	0.00380415	0.058115	0.000519884	0.0440793	0.0544866	0.00597873	0.00341151	0.0011791	0.000167729	0.00481803
911	0.401834	0.0923502	0.0720979	0.0026688	0.0607562	0.577426	0.00550924	0.00180339	3.40854	0.106688	3.1561	0.00902276	0.0762212	0.0285628	0.413067	0.0559362	1.21213	0.275976	1.03495	0.149034	0.442598	0.106426	0.72096	0.0378528	0.00161296	0.00586556	0.0561353	0.00456317	0.0341588	0.0210286	0.000162179	0.00457916
912	1.81937	0.476015	3.58916	0.268224	0.0161648	0.0234738	0.0499845	0.00182266	2.63875	0.861574	1.5672	0.252037	0.317114	0.173276	0.00359837	0.021551	0.680407	0.351916	0.21057	0.00256326	0.261231	0.0613549	5.55583e-06	0.0111611	0.0451378	1.3905e-05	0.0393253	0.0952032	0.00234878	0.022237	0.0179941	0.000211459
913	6.42984	1.28909	8.14824	0.566751	2.22017	0.439793	1.01353	0.356471	0.134025	0.0046782	0.124437	0.00590615	0.24447	0.054158	2.36373	0.0480911	0.378667	0.331551	0.104123	0.113233	0.0114319	0.00641408	0.307398	4.20104e-05	0.0527513	0.0525042	0.373717	0.114047	0.0232113	0.0402065	0.0164856	0.000718191
914	1.86258	1.94994	7.18734	0.204514	0.0735456	0.242284	0.313798	0.0947062	0.0115582	0.0428585	0.124735	0.00344814	0.421079	0.0265515	0.55407	0.0575179	0.135802	0.00160578	0.119734	0.00621658	0.0231984	0.0151282	0.142456	0.0034241	0.508131	0.13438	0.0569027	0.00385081	0.000134723	0.000232508	0.243869	0.00243326
915	0.823337	0.000301395	0.082431	0.00439231	0.947157	0.202907	0.0685719	0.00738277	2.40146	1.51321	2.28773	0.440774	1.58628	1.17313	1.10453	0.361807	0.117994	0.168172	0.207225	0.0728457	0.211289	0.315365	0.0113539	0.106313	0.354379	0.34995	0.0572745	0.0793317	0.0304225	0.00374733	0.00941782	0.0154896
916	3.55675	0.0146569	3.77764	0.0142949	1.31593	1.4483	0.40953	0.828488	1.19827	0.631955	0.136509	0.0773778	0.000293607	0.000880639	0.0951706	0.00181465	3.35413	0.988607	1.28047	0.199556	0.268585	0.0412235	0.195984	0.0653557	0.00917679	0.0165859	0.220099	0.0347268	0.0911001	0.0290417	0.216976	0.00958728
917	3.8579	0.887542	2.89276	1.05532	0.0622019	0.0110345	0.0128512	0.114489	0.0258657	0.507268	0.185015	0.00174566	0.00563632	0.111758	0.060279	0.207066	0.120509	0.0274905	0.254631	0.25493	0.00152907	0.161237	0.353103	0.179102	0.0219696	0.0447079	0.000611932	0.0171714	0.0766246	0.0154769	0.337378	0.00108346
918	1.21293	0.141181	3.40329	0.0461213	0.0917671	0.0498245	0.5405	0.00611533	2.29836	0.693841	1.14796	0.00431647	1.02484	1.1699	1.72145	1.0514	0.329407	0.308466	0.600161	0.000826735	0.0483117	0.0247027	0.398415	0.00765005	0.225066	0.06684	0.376244	0.000228724	0.000575412	0.00213337	0.0167467	0.00132705
919	1.10628	0.275264	0.778202	0.729596	0.254339	0.0023891	0.0917525	0.106725	0.0671667	2.77767	0.0150263	0.000724481	1.80763	0.314977	1.0063	0.247138	0.0715956	1.08442	0.173389	0.113493	0.461132	0.241527	0.0526205	0.00784081	0.0326043	0.0214525	0.00849256	0.0208626	0.275941	0.0669383	0.586111	0.0554267
920	0.983295	0.144781	4.54151	0.108137	0.174921	0.255063	3.69877	0.0675168	0.705863	0.000724529	1.02268	0.125981	1.83947	0.0638988	0.842581	0.0552114	0.872782	0.0171604	0.175093	0.000315886	0.37326	0.186788	2.62308	0.182582	0.144626	0.0825805	0.223273	0.0019514	0.0529809	0.0228498	0.0195999	0.000213278
921	0.980556	0.0900617	1.75499	0.0284958	1.43824	0.994247	4.74727	0.512349	1.19824	0.40838	0.962759	0.0382536	0.690872	0.259282	0.404043	0.0155838	0.127588	0.929743	0.0246514	0.000327513	0.488343	0.289631	0.894077	0.243225	0.000281189	0.0176248	0.0467645	0.0673044	0.00550972	0.00334257	0.0832579	0.00542556
922	1.68806	0.256376	0.455264	0.0910838	0.0754298	0.0958044	2.76014	0.942239	2.66816	1.6264	0.576218	1.06759	0.0324185	0.373576	1.87089	0.00079421	0.578086	0.473872	0.160453	0.214464	0.175988	0.182885	0.975085	0.291731	0.157673	0.0567293	0.803296	0.0287777	0.000482604	0.0862255	0.219267	0.016657
923	1.18433	0.125767	2.29041	0.0118765	5.70942	2.26651	6.95594	0.595706	2.47742	2.30098	0.848338	0.0167798	0.00591302	0.411953	0.0942256	0.141306	0.0224674	0.000296273	0.186794	0.00189742	0.000247189	0.0474146	0.158424	0.0422802	0.117102	0.00989789	0.313624	0.00019718	0.00283029	0.000643643	0.0309477	0.0468157
924	1.30832	0.138354	1.51757	0.0209326	0.119447	0.00433543	0.0485548	0.12237	2.40966	2.92906	0.79384	0.0301246	0.127671	0.0562112	0.314015	0.00163852	1.3249	0.205384	0.793833	0.00364286	0.0428613	0.00498366	3.84081e-05	0.00314366	0.0424615	0.00387589	0.452308	0.19785	0.0165873	0.0226037	0.0232875	0.0300809
925	1.11074	0.468384	0.603271	0.1884	0.285072	0.171265	0.322231	0.00739828	0.02711	0.192562	0.167538	0.176601	4.2142	1.49803	9.87351	0.670977	0.00389608	0.115315	0.0121276	5.18855e-05	0.169025	0.150075	0.258294	0.0135254	0.000345681	5.76946e-05	0.00125567	0.002719	0.0209509	0.0100991	0.0317201	0.000980175
926	1.25219	0.0901554	0.568682	0.054976	0.405853	0.28836	0.012802	0.750796	1.20904	3.91243	0.690268	0.0547705	0.0675963	0.0212829	1.60651	0.125882	0.189077	0.468054	0.364042	0.223913	0.169544	0.00510926	0.000523809	0.00017287	0.0927735	0.0671223	0.00401122	0.00059711	0.0418641	0.0421095	0.165345	0.0544422
927	0.966175	0.335573	0.259287	0.161472	0.303142	0.000842422	0.641199	0.0814421	1.9735	0.452607	0.641204	0.0039036	0.883517	0.00073136	0.0900152	0.240277	0.000577578	0.0348653	0.0185719	0.112411	0.0879829	0.0165841	0.000108302	0.044532	0.00491947	0.000133687	0.0503286	0.00462927	0.00139721	0.00108456	0.0713332	0.0176804
928	1.16969	0.846795	8.1156	1.60359	0.00808842	0.312582	0.710496	0.164612	0.707034	0.35595	0.264292	0.310844	0.279943	0.0249748	1.79312	0.205906	2.71508e-05	0.112432	0.767104	0.0749992	0.856174	0.0965309	0.593942	0.000634262	0.38975	0.0861328	1.06441	0.0639276	0.0164674	0.00064823	0.00565695	0.00705352
929	2.61316	0.389365	10.0056	0.0799452	0.0789811	0.911177	0.016899	1.37859	0.0909428	6.84078	0.0937666	0.161544	0.000811787	0.0393576	0.433856	0.0545261	0.0370411	0.00329622	0.0268038	0.0102833	1.31018	0.11655	1.85489	4.09374e-05	0.104152	0.0029879	3.22706e-07	0.000328623	0.0299983	0.111192	0.00978884	0.00587043
930	1.49488	0.632871	3.99668	0.286882	0.218745	0.000623742	0.183287	0.0354721	1.00102	3.53737	0.00989732	0.0186377	0.405659	0.0162022	0.0163495	0.312342	0.000910303	0.504848	0.0184428	0.0205213	0.0932368	0.0112141	0.30501	0.0624391	0.120634	0.0640424	0.619769	0.114039	0.00954273	0.00190734	0.0985549	0.00466996
931	2.35296	0.482007	1.02008	0.380966	0.150575	0.0601561	2.88052	0.122537	0.0402035	0.000203428	1.15861	0.187953	0.791111	0.390412	0.00636844	0.0446727	0.353107	0.774457	0.458005	0.559167	0.00120648	0.0439024	0.335174	0.0301171	0.00424916	1.07917e-05	0.0518296	0.00791218	0.00496994	0.00126329	0.11756	0.00491977
932	2.31717	0.771932	3.82673	0.347805	0.341012	0.048543	0.116566	0.0484805	1.1982	0.584655	2.03174	0.259149	1.78684	0.0669748	0.150203	0.16934	0.294283	0.0049482	0.00149066	0.129232	0.138388	0.0513772	0.860007	0.0478615	0.184302	0.253627	0.3485	0.070239	0.0031699	0.01474	0.0781075	0.00149645
933	2.10186	0.793189	0.130966	0.704485	0.502488	0.0208433	1.48993	0.00550269	0.636181	0.81926	0.117943	0.175039	0.0633454	0.0811559	0.00297025	0.340649	0.139679	0.164455	0.259635	0.0243849	0.0666712	0.0449699	0.191517	0.153411	0.00172926	0.00264848	0.0424001	0.0232406	0.105421	0.0515823	0.173074	0.00399195
934	3.83941	0.760388	1.00819	0.249777	1.24991	0.00111534	0.61021	0.298256	0.277208	0.0666116	2.60257	0.425422	2.63103	0.437475	10.2205	0.249327	0.158332	0.348366	0.72917	0.112623	0.34811	0.111363	0.258631	0.0834519	0.00284261	0.00678092	0.0348519	0.00703467	0.000585142	0.00302751	0.0411401	0.0335738
935	5.69961	2.2308	7.27078	1.89032	2.70645	2.63827	1.94319	1.86913	1.1524	1.91852	0.350764	0.230162	2.24192	1.20177	0.313768	0.019921	1.54284	0.186708	1.60962	0.17507	0.0157825	0.00243064	0.107016	0.0462168	0.0203544	0.000371315	0.0792869	0.0683252	0.118491	0.0749921	0.0962627	0.159406
936	2.25224	0.240883	1.06824	0.145572	0.736114	0.851621	0.00258117	0.998487	2.01958	0.0928499	2.71592	0.130536	0.555379	1.69936	2.42839	2.41585	0.00140382	4.67737e-05	0.20979	0.143447	0.550038	0.00173647	5.04709	0.0422502	0.135773	0.00879074	0.0867108	0.0849497	0.108171	7.30323e-05	0.175969	0.0367395
937	2.84028	0.166753	13.543	0.0985542	0.713088	0.00186745	0.25	0.288028	2.23446	0.659385	1.53826	0.453312	0.0339803	0.247761	0.548763	0.371747	0.00875714	0.244243	0.0043795	0.0607019	0.0506043	0.0103872	1.67657	0.0792457	0.339068	0.122362	0.0922078	0.0304366	0.144562	0.0865075	0.000126068	0.0331963
938	0.00183163	0.000148561	0.809991	0.00991652	0.81	0.149251	0.81	0.00824383	0.0573386	0.25	0.224647	0.00293212	0.000114204	0.0285293	0.0921955	0.0389315	0.441272	0.25	0.00325196	0.00430981	0.185064	0.0507811	0.34132	0.0339019	0.0293036	0.0197579	0.00078381	0.000309183	0.0504597	0.0317408	0.0567832	0.000670971
939	0.275531	0.28098	0.86504	0.0236768	0.0100487	0.0104645	0.86504	0.0132933	0.0208313	0.0107458	0.641884	0.00734372	0.246953	0.0168805	0.00029167	0.0101919	0.02086	0.00574123	0.0912502	0.13954	1.94652e-05	0.00307993	0.00174992	0.00080586	0.0203538	0.00977102	0.0241949	0.00375995	0.00569526	0.00452995	1.42919e-06	0.000803831
940	0.0241768	0.109829	0.156751	0.0154571	0.197715	0.0284391	0.310556	0.120562	0.0993939	8.17759e-05	0.000517868	0.00892676	0.609489	0.174071	0.0452659	0.0142127	0.921889	0.197701	0.10437	0.00132235	0.0799788	0.000420273	0.0308051	0.00433054	0.0158522	0.0266862	0.00508053	0.000771777	0.00927888	0.0018532	0.000652429	0.0027703
941	0.437802	0.0501956	0.35558	0.00493136	0.0421642	0.0385505	0.980547	0.141057	0.0612972	0.00745632	0.0292471	0.0158907	0.314901	0.125918	1.81845	0.0224427	0.0983088	0.0835247	0.139848	0.00396014	0.00507996	0.00158667	3.82727e-07	0.00362675	0.115147	0.0435933	0.2386	0.00059482	0.040303	0.027699	0.0709356	0.00252692
942	0.00558661	0.112232	0.305678	0.00963132	0.000688997	0.0514196	0.71425	0.00078724	0.0203499	0.071602	0.346527	0.00298038	0.0845742	0.0363854	1.14669	0.00122926	0.0165933	0.0297054	0.0201089	0.0435734	0.0290248	0.00982777	0.0374567	0.00149903	0.0239561	0.0178781	0.0712748	0.014551	0.00696029	0.00270525	0.0170716	0.00424506
943	0.117582	0.000414399	1.10329	0.00244115	1.05951	0.281281	0.201951	0.0266287	0.306613	5.07329e-06	1.08581	0.00848061	0.00812965	0.0731055	0.29532	0.016777	0.107826	0.095533	0.481115	0.0334131	0.000247035	2.58052e-05	0.00209598	0.00496442	0.00752507	0.00090345	0.0574083	0.000213348	7.34324e-05	0.000196964	0.00788541	0.000366535
944	0.961941	0.358091	1.16737	0.0223932	0.954205	0.463014	1.16737	0.00780541	1.82722	0.814842	3.35076	0.0592142	0.0492781	0.00389782	1.36562	0.000131397	0.670168	0.268237	0.0754328	0.00454506	0.00155545	0.0114966	0.000861467	0.0127805	0.00072343	0.00380645	0.000828049	0.00282982	0.0138513	0.00630629	0.00358434	0.00428676
945	0.0659262	0.0046306	0.24443	0.0514891	0.031891	0.122132	1.01919	0.0397833	0.000845347	0.000811431	0.0180943	0.00253949	1.03322	0.0121308	0.0481763	0.0492619	0.896926	9.43854e-05	0.0701431	0.0112542	0.23257	0.0558539	0.0986118	0.0393725	9.51265e-06	0.00219557	0.101217	0.0056173	0.00128493	0.000347508	0.0030126	0.00150646
946	0.0306947	0.0239432	1.30097	0.0187988	0.758737	0.0769847	1.30097	0.0858346	0.378453	0.241293	0.938099	0.0122114	0.0722725	0.141391	0.503321	0.0367144	0.126055	0.08532	0.00666142	0.0121038	0.0278557	0.0205507	0.0023881	0.00574232	0.00285157	7.36251e-05	0.124246	0.0207333	0.0602596	0.00404874	0.0282649	0.00373473
947	1.83211	0.475654	2.63987	0.152786	0.42501	0.0463465	0.397258	0.00145672	0.57313	0.473244	0.621657	0.0114061	0.0738779	0.00476293	0.0879713	0.0679511	0.00536038	0.0301082	0.187732	0.00781225	0.0291436	0.0380731	6.73144e-05	0.0233721	0.000183025	0.000399411	0.00988115	0.00173418	0.0157949	0.00801711	0.00731444	0.00419412
948	0.109936	0.197323	0.361352	0.0556115	0.0166053	0.0488263	1.4418	0.00817933	1.33663e-05	0.0305747	0.278133	0.00548102	0.0833728	0.0878083	0.000450677	0.000302382	0.0473221	0.00101463	0.58229	0.0149179	0.0445988	0.00741738	0.0189106	0.000690563	0.0114019	0.00879498	0.119579	0.00323428	0.135593	0.00981049	0.0689089	0.00305164
949	1.51494	0.6276	1.51494	0.0582924	0.00362976	0.024723	1.51494	0.0168424	0.082943	0.00852818	0.34151	0.0168425	0.223832	0.0103859	0.00469931	0.0441255	0.376564	0.0554744	0.809699	0.0667653	0.0470753	0.0397465	0.0335183	0.0011347	0.00770756	0.00613801	1.42299e-08	0.00130933	0.0116447	0.00454544	0.00847395	0.00514597
950	0.928757	0.457654	1.58987	0.0296096	0.234997	0.106538	0.326431	0.119223	0.00903005	0.00143944	0.193872	0.000916355	0.201465	0.0721007	0.0224263	0.0210414	0.0527385	0.0320115	0.0277876	0.216149	0.0425047	0.0046235	0.0417252	0.00234643	0.0302007	0.0163297	0.156664	0.0120434	0.0121116	0.0161836	0.000101118	0.00413438
951	0.70641	0.0686919	1.66662	0.00142838	0.228149	0.0391916	0.245168	0.0196948	0.314223	0.786146	0.0119747	0.0253003	0.231459	0.155017	0.00206747	0.00832402	0.0763385	0.015368	0.537828	0.0014301	0.0568221	0.0587246	0.00884529	0.00599316	0.149301	0.0064723	0.0236542	3.60599e-06	0.0986513	0.0747263	0.0170404	0.00530287
952	0.0873117	0.1275	0.223473	0.00171397	0.361744	0.0287108	0.550875	0.0574078	0.0158339	0.000158263	0.471284	0.0284842	0.541846	0.162466	0.595605	0.074365	0.218025	0.00573487	0.0277494	0.0169091	0.0302501	0.043921	0.00401152	0.00131333	0.000623756	0.00848636	0.058589	0.00282903	0.000226295	0.000271785	0.000680299	0.0023189
953	0.0566694	0.00359307	0.242148	0.0443936	0.443134	0.116331	0.0137437	0.00229584	0.0299173	0.0157719	0.608434	0.00982916	0.443329	0.149812	2.06821	0.000334345	0.282248	0.0989782	0.00328346	0.0027483	0.000106981	0.0014433	0.0173672	0.00796223	0.175604	0.164049	0.109011	0.0431923	0.0138865	0.00294143	0.00567455	0.00115001
954	0.334103	0.54883	1.90772	0.0204369	0.000170683	0.0336347	0.604585	0.265818	1.35192	0.0945532	0.208317	0.001567	0.0463505	0.0326386	1.88678e-05	0.00030971	0.624393	0.249665	0.0482214	0.000980684	0.0012761	0.00910895	0.0147682	0.0107931	0.018697	0.0143509	0.0104587	0.000103786	0.028568	0.0117026	0.00362437	1.37325e-07
955	0.000199264	0.0585753	0.00642468	0.0175433	0.28779	0.00958226	0.34522	0.109528	0.0113408	0.000229514	0.492582	0.0260491	0.0407091	0.0088615	0.00823913	0.0363862	0.07348	0.00701822	0.0183136	0.0178388	0.0109144	0.013162	0.0155317	0.0299126	0.0320095	0.0323365	0.00177195	0.00410288	0.000269138	0.000417285	0.000256303	0.0191316
956	2.7336	1.07395	4.04331	1.01185	0.0748814	0.0377656	1.44537	0.000439899	0.368361	0.0803721	0.00176713	0.0502327	0.000772531	0.137989	0.842628	0.00292471	0.0262619	0.046842	0.0147725	0.0370968	0.0441768	0.0727291	0.0437131	0.00785237	0.108297	0.048271	0.223002	0.000602839	0.0442621	0.0121315	0.0787041	0.000389843
957	0.0087597	0.291432	0.834569	0.258081	0.724582	0.419043	0.468021	0.431323	0.0908442	0.138983	0.016248	0.010105	0.193018	8.90838e-05	0.907521	0.00309448	0.258682	0.0825941	0.882048	0.000276395	0.100211	0.1513	0.0500343	0.0101815	0.0986431	0.0491687	0.0161534	0.00927241	0.00313327	0.00771954	0.000392914	0.00242966
958	0.507893	0.00563432	1.97752	0.106624	0.0429387	0.269543	1.85259	0.0824541	0.0375456	0.0131433	0.805673	0.0558489	0.00117093	0.0200568	0.741728	0.0213838	0.00456495	0.0322054	0.0433726	0.0001361	0.0478006	0.0241369	0.0124369	0.0124116	0.0306745	0.0124068	0.000522389	7.69739e-05	0.01549	0.00438854	0.00638209	0.00100296
959	0.436864	0.0628261	2.34573	0.0700831	0.169735	0.132097	2.34573	0.00860873	0.11912	0.0227785	0.538066	0.00295261	0.149153	0.114067	0.06545	0.122848	0.0132592	0.00790895	0.136447	0.0596275	0.0260517	7.13535e-05	0.0347074	0.00281146	0.0762466	3.01484e-05	0.00198286	0.00621	0.101608	0.0331748	0.0823489	0.00318053
960	0.010433	0.00722096	0.0321585	0.0301067	0.0971372	0.147808	1.12716	0.138623	1.91826	1.34944	1.19085	0.0105452	0.0025321	0.000511294	0.452262	0.00111308	0.0304256	0.0309599	0.00699206	0.00721579	0.0996544	0.065053	0.03637	0.0174893	0.00141218	0.000123269	0.000383486	3.91633e-06	0.00735322	0.00723732	0.014768	0.00450801
961	0.763586	0.866128	0.704621	0.0550725	0.411832	0.44819	2.5336	0.0183832	1.26102	0.0615162	0.258148	0.0460065	0.254584	0.00405523	0.741976	0.00692444	0.000349987	0.109285	0.417187	0.0157809	0.000642443	0.0479253	0.069146	0.0048704	0.000206356	0.00298883	0.0311927	0.0139666	0.00211293	0.00225926	0.0012964	0.000780478
962	0.564956	0.0599137	0.256879	0.068726	0.492609	0.110279	2.63025	0.337167	0.988084	0.215189	0.425197	0.0488311	0.0835107	0.0249839	0.0433571	0.0709745	0.0851433	0.0741724	0.438117	0.0760786	0.00972132	0.0361149	0.0133246	1.6819e-08	0.00239962	1.56844e-05	0.195251	0.0157477	0.000634758	0.0019706	0.0376189	0.00081392
963	0.149444	0.000340896	0.305202	0.000105512	0.0830587	0.000705125	1.84211	0.112486	1.10729	0.515655	0.23379	0.0506191	0.000218118	0.0201947	0.914661	7.74446e-05	0.0767083	0.0585787	0.0128476	0.00813661	0.0174415	0.0359735	0.000430563	0.0197951	0.0672413	0.00657089	0.0270902	0.000587474	0.0250773	0.0294283	0.00811885	4.1442e-05
964	0.53704	0.608207	1.78949	0.190495	0.22142	0.216465	0.434885	0.0471012	0.0671505	0.148928	0.193015	0.00703787	1.04973	0.192375	0.73334	0.0973242	0.000963068	0.00923383	0.0399456	0.00371258	0.0087707	0.00987872	0.0359276	0.00304167	0.0678953	0.00997068	0.15278	0.0192035	0.0159786	0.0267484	0.0213112	0.0274525
965	0.047136	0.0733705	0.902306	0.0451054	0.00465674	0.469979	2.46504	0.286278	0.0804915	0.0237145	0.00436334	0.0327552	0.0458837	0.0186685	0.0347827	0.054594	0.000730696	0.00571774	0.0154393	0.0608183	0.108769	2.32766e-05	0.0105099	0.00262517	0.00146922	0.000694564	0.167358	0.0291441	3.41692e-07	0.0005491	0.0308616	0.000749324
966	0.573688	0.0255927	3.03493	0.0716877	3.62395e-05	0.0265318	1.28195	0.0331264	0.0161186	0.153266	0.410566	0.200608	4.50708e-05	0.0048585	0.23439	0.219229	1.19203e-06	0.0380323	0.20557	0.00199209	0.103198	0.0308553	0.192944	0.029919	0.0038966	0.00969979	0.010881	0.00103958	0.00130481	0.00100487	5.03855e-05	0.0272076
967	1.52072	0.120244	3.14062	0.00147327	0.0467058	0.00688596	3.14062	0.123304	0.317628	0.000586946	0.836103	0.000836177	0.0103056	0.105361	0.0557044	0.017681	0.00437126	0.0202848	0.0589197	0.0113111	0.00747587	0.000952933	0.00935671	0.0179909	0.000754518	0.000560635	0.0388878	0.0141564	0.0124349	0.00305987	0.0418323	0.00719207
968	0.0602369	0.296965	8.25808e-23	0.0255526	0.471393	0.00109433	8.38488e-23	0.0538286	0.125644	0.08025	8.25566e-23	0.0197772	0.0447375	0.00124201	0.355527	0.0701493	0.00162996	0.00992476	8.38488e-23	0.0150133	0.0550715	0.195163	8.10504e-23	0.0559316	0.0284047	0.014371	8.38488e-23	0.0251647	0.0955143	0.0861942	8.38488e-23	0.0112744
969	0.849005	0.935688	3.00374	0.897892	0.0290145	0.00300154	1.89455	0.0536488	0.037183	0.0824287	0.100612	0.00239152	0.0221393	0.173676	0.745871	0.0297642	0.209039	0.554453	1.28965	0.248619	0.0421946	0.0238573	0.0391487	0.0438975	0.00251516	0.00582827	0.02528	3.22338e-05	1.45513e-06	0.00232437	0.00424708	0.000940146
970	0.446914	0.583378	0.537061	0.33408	1.48055	1.02477	3.46856	0.0883579	0.59568	0.212293	1.63148	0.201651	0.0261789	0.0805291	0.263841	0.0120283	0.00500991	0.000460523	0.237674	0.0225504	0.00429189	0.000200884	0.06274	0.00305004	0.00500233	0.00496616	0.0404049	0.00152705	0.00967146	0.0230629	0.00358928	0.0077466
971	0.523385	0.143327	0.0165854	0.29122	1.20217	0.420034	3.39762	0.0132963	0.213524	0.389692	1.65059e-07	0.0662294	0.199569	0.503717	0.185374	0.0106847	0.288018	0.292807	1.33608	0.147454	0.0938233	1.62368e-05	0.0148573	0.0256561	0.0304509	0.00539219	0.0647078	0.000967318	0.150548	0.0275857	0.251346	0.0221275
972	0.552792	0.186092	0.408216	0.0200393	0.0510453	0.000166289	3.69622	0.0653446	0.0228289	0.113412	0.197006	0.088152	0.0250535	0.00183709	0.281526	0.00690027	0.0133444	0.0680602	0.059811	0.00773812	0.00821764	0.0225598	0.027708	0.0269128	0.000381546	0.000693517	0.117441	0.006301	0.0126784	0.00875141	0.000148734	9.20242e-05
973	0.189318	0.00838547	0.0492121	0.00257679	0.19492	5.85288e-05	0.090161	0.00149019	0.150873	0.0732432	0.0315336	0.00689562	0.0637583	0.0959136	0.122105	0.0185987	0.0147929	0.0697526	0.0106656	0.00701384	0.0903053	0.0294421	0.178453	0.026506	0.0101979	0.0022608	0.0150564	0.0022166	0.0626684	0.0422357	0.0122286	0.0295846
974	0.878607	0.506752	5.14501	0.445207	0.299768	0.169284	3.87815	0.0141872	0.0741419	0.159082	0.0898365	0.00605564	0.0178776	0.0904476	0.153496	0.221856	0.00194468	0.0016285	0.190656	0.0177339	0.193716	0.142795	0.157837	0.0775079	0.136858	0.0886394	0.0652381	0.000129532	0.00453379	0.00726345	0.00488716	0.0109667
975	0.207139	0.0065314	0.337291	0.119457	0.49107	0.380896	4.05129	0.0145903	0.0220437	0.0327227	0.276957	0.0221914	1.56979	0.345318	2.14998	0.097892	0.164515	0.316134	0.0154056	0.051309	0.128712	0.0204932	0.17671	0.0267167	0.00139234	0.00179852	0.0353118	0.0388581	0.0249825	0.00937071	0.0359104	0.00162284
976	0.0116115	0.376548	3.38902	0.386632	0.158255	0.0155965	0.0732903	0.0218893	0.064933	0.304134	0.0985984	0.0105025	0.0160431	0.0500607	0.656658	0.0165042	0.0435098	0.00039979	0.00637474	0.0871798	0.0226093	0.00939672	0.137293	0.000189476	0.0151888	0.0130398	0.112908	0.00602501	0.00926968	0.00173294	0.103533	0.00752748
977	0.218311	0.553288	3.80971	0.0466307	2.91776	1.32392	0.0419853	0.163255	0.37221	0.188299	0.325971	0.104551	0.0402678	0.0202323	1.57643	0.0733298	0.00178594	0.0145153	0.120039	0.000956066	0.0537496	0.00130957	6.23147e-05	0.00784778	0.0447254	0.001931	0.000405132	0.018438	0.0068115	0.000183187	1.9439e-05	0.00206026
978	0.34863	0.137326	0.657936	0.227329	0.020786	0.115217	0.0196616	0.00401126	0.4933	0.110037	0.0345369	0.0357286	0.371615	0.398522	1.20853	0.0416784	0.000539247	0.153938	0.0236309	0.151974	0.00815156	0.000172819	0.130985	0.00316813	0.09008	0.0474379	0.301964	0.0345583	0.0010171	0.000256702	0.0248282	0.00040238
979	0.0359582	0.0146691	0.51983	0.129552	0.286151	0.000146436	3.67706	0.00890974	0.204785	0.325414	1.81313	0.0834793	0.000381539	0.00315171	0.461154	0.125182	0.018012	0.0696689	0.0113302	0.0122946	0.0746636	0.0657213	0.115657	0.0109918	0.113348	0.0565005	0.52894	0.0352571	0.0267749	0.0180471	0.0408463	5.2178e-05
980	2.03226	0.36036	1.01413	0.0344129	0.502341	0.675309	0.429496	0.259625	1.8473	0.449861	1.73623	0.0771378	0.327846	0.51348	0.00468531	0.102233	0.0187683	0.137265	0.000232859	0.145326	0.0844763	0.00990671	6.65568e-08	0.0403705	0.0168576	0.0024286	0.0228379	0.000513885	0.00106721	7.05996e-06	0.000196623	0.0115514
981	1.47695	0.273298	0.00599335	0.0492806	1.1918	6.65582	4.26135	4.25072	0.0205322	0.198077	0.0199914	0.0068817	0.000844033	0.00195343	0.814105	0.136214	0.0178173	0.00164314	0.111712	0.00421263	0.000838175	0.00231644	0.00282802	0.0175935	0.037761	0.000468372	0.445992	0.0274227	0.0696639	0.0180496	0.0291618	0.0126755
982	1.25755	0.120495	4.9431	0.385775	2.56767	0.749806	4.9431	0.630217	0.0302007	0.140198	0.36743	0.179016	0.302011	0.0251737	1.67576	0.50128	0.0480742	0.0223546	0.000168413	0.0644156	1.16878e-05	0.047256	0.117505	0.0148044	0.000122955	2.44838e-06	0.033383	0.00526341	0.0534847	0.0133966	0.127197	0.000420142
983	0.544747	0.706133	0.905649	0.542649	0.0374252	0.00014642	5.07774	0.00822542	0.267025	0.244325	1.1192	0.700747	0.244186	0.0942203	0.0294687	0.0523506	0.452915	0.182986	0.653205	0.0519311	0.0866797	0.0501799	0.119598	0.0065831	0.354548	0.0911341	0.0411157	0.000594902	0.000336324	0.00670609	2.44979e-05	5.01996e-05
984	0.122749	0.082675	1.33765	0.00506239	0.535105	0.446236	0.619959	0.348613	1.25077	0.587353	0.351845	0.0469388	0.781524	0.140296	0.163937	0.00119545	0.00463908	0.00802118	0.0980099	0.014668	0.0131833	0.000795808	0.0643929	0.00350092	0.0400839	0.0246435	0.226871	0.00400235	0.0157126	0.0266701	0.0233292	0.000209972
985	0.000288258	0.143536	0.00242151	0.0309825	0.176212	0.261552	0.00173024	0.172741	0.0429036	0.0254707	0.0819352	0.0177318	0.0823659	0.415464	0.000695537	0.114397	0.281689	0.0269463	0.277458	0.0263634	0.00506202	0.00718667	0.0754606	3.74785e-05	0.286168	0.00638867	0.659911	0.0674933	0.0344857	0.0149352	0.0439577	3.49853e-05
986	0.00471995	1.81834e-06	0.0400542	0.0248671	4.78461e-05	0.0296054	1.29318	0.00112209	0.279641	0.757803	0.232728	0.1512	0.132038	1.72773e-05	2.02987	0.0337891	0.0787592	0.0102019	0.684239	0.0195402	0.103659	0.0517392	0.124693	0.0219929	0.0249784	0.0175785	0.0280417	0.00222163	0.0179759	0.00318513	0.00776621	0.000422831
987	2.97698	1.30177	5.63438	0.0955555	0.867903	0.0824827	0.713629	0.44765	0.181025	0.558715	0.229004	0.0131773	0.687607	0.0218028	1.76447	0.141875	0.332421	0.161786	0.0153081	0.0362547	0.124903	0.101501	0.0260455	0.00331478	0.00337212	0.0177377	0.0287738	0.0291225	0.00219385	0.00308477	0.00486185	0.00360347
988	2.31458	0.55067	3.76938	0.216315	1.14095	0.770209	5.50552	0.0786186	0.170671	0.00700269	0.745128	0.0188118	0.501276	0.324345	1.04293e-19	0.140253	0.475713	0.330204	0.47924	0.00767894	0.00157526	0.00285411	0.102971	0.000548435	0.011921	0.00136985	0.00130522	0.00244503	0.00418929	0.000843952	0.0164423	0.00179759
989	0.0109036	0.097394	0.26169	0.0068304	1.22455	0.037062	1.75372	0.105499	0.0817815	0.00170317	0.198522	0.00391775	0.456819	0.296923	0.0821131	0.0801355	0.00901565	0.0257842	0.00797198	0.00211691	0.0539507	0.149159	0.233543	0.0106804	0.000184169	0.000842887	0.0369913	0.00343878	0.0704665	0.0453224	0.0151121	0.0190102
990	0.954429	0.0499507	1.95986	0.141273	1.81945	0.0355989	6.07085	0.140837	0.537352	0.204293	0.464025	0.00395393	0.131376	0.0262373	0.0260801	0.0513165	0.00473496	0.00209747	0.297892	0.0018128	0.0371837	0.00429827	0.065945	0.000736186	0.0204669	0.00206423	0.230875	0.000774768	3.73034e-05	0.00772797	0.0110419	0.000866723
991	0.0366065	0.257306	2.49317	0.276056	0.00334656	1.20165	6.21996	0.0162876	0.306292	0.146767	0.547704	0.0255219	0.415166	0.214667	0.0119375	0.00624106	0.00750906	0.0433518	0.662152	0.095297	0.00170479	0.00267496	0.104877	0.019629	0.00689471	0.0339878	0.0442077	0.0512269	9.51605e-05	0.00340403	0.04437	5.10006e-05
992	0.121221	0.153619	0.0801726	0.00253485	1.95472	0.000562895	6.37088	0.0574168	2.07787	0.701282	1.92239	0.491471	0.139308	0.0114114	0.771089	0.0928891	0.102396	0.000390785	0.018809	0.0946502	0.0806321	0.0367537	0.012388	0.00471754	0.0138146	0.00485419	0.0277	0.000616854	0.00433982	0.000389841	0.0445984	0.00817259
993	0.0140761	0.700172	1.71195	0.134644	0.73141	0.000563673	0.196419	0.113137	0.0504845	0.0538909	0.587924	0.092283	0.978979	0.178012	5.06594	0.000168563	0.122537	0.000591282	0.285665	0.0482011	0.0884342	0.01083	0.0407172	0.0127932	0.0454848	0.0429573	0.0361658	0.00586127	0.00588792	0.000714772	0.155873	0.00788401
994	0.00263092	0.338534	0.139576	0.0274342	0.408716	0.320787	2.75185	1.5651	0.680146	0.413011	6.80065e-05	0.00395123	0.0129628	0.00662722	0.241541	0.139596	0.345477	0.0449847	1.01266	0.0177687	0.0255495	0.00353677	0.0991173	0.000969823	0.0334688	0.0150294	0.400529	0.0216772	0.00111936	0.00236811	0.00860457	0.000145148
995	0.494896	0.0143886	3.22953	0.0115929	0.0610485	6.35043e-06	2.58998	0.0327937	0.0199872	0.000993903	0.408453	0.0831812	0.254215	0.69756	0.609106	0.139872	0.000556601	0.000136313	0.0678437	0.0191939	0.00904587	0.0254982	0.0511886	0.0095576	0.0343046	0.000305376	0.0200298	0.00679785	0.119588	0.0716281	0.0274776	0.000299108
996	0.333999	0.311746	0.414036	0.00548848	0.358577	0.323407	1.51546	0.0633904	0.87498	0.0960702	0.828373	0.0469962	0.300291	1.2407	0.0431813	0.132283	0.133485	0.0674725	0.130396	0.12963	0.109447	0.0499667	0.0697758	0.0252604	0.00058607	0.0157598	0.095097	0.00078074	0.00331156	0.000360456	0.0252109	0.0066535
997	0.188579	0.00193901	3.27212	0.08167	3.05913	1.21686	1.63512	0.317645	0.138372	0.0312293	0.367727	0.0881977	0.0276311	0.203446	0.270347	0.366544	0.289742	0.00395569	0.00839754	0.0768838	0.193007	0.223916	0.00686811	0.0371059	0.0895377	0.0419482	0.175433	0.00583276	0.130657	0.0608837	0.109375	0.0370309
998	0.744186	0.288097	0.51825	0.00883145	0.78998	0.0333914	7.31438	0.362952	0.287273	0.215772	0.132888	0.0112021	1.30606	0.270549	2.17134	0.219606	0.0329831	0.000764236	0.336152	0.00312303	0.0602159	0.0109155	0.146111	0.0462819	0.0786643	0.0275038	0.098842	0.0054242	0.000817621	0.00648709	0.0910014	0.0358339
999	0.877558	0.626373	3.21494	0.00954036	0.113467	0.0355033	1.74154	0.589114	1.17502	0.629858	0.0110501	0.103895	0.496287	0.243825	0.00288783	0.0204212	0.0287226	0.1603	0.46409	0.0920081	0.0325989	0.00647349	0.0236077	4.60161e-06	0.0681366	0.00181126	0.202552	0.00034374	0.0308155	0.0141798	0.00184815	5.27041e-05
1000	0.906326	0.908547	0.79476	0.0593977	0.779042	0.787753	3.64047	0.0821131	0.643549	0.362498	1.54325	0.0114466	1.5153	0.721326	0.239775	0.178747	0.360821	0.173438	9.79013e-05	1.47924e-07	0.00532118	0.00402495	0.0163887	0.0340538	0.0259267	0.000421472	0.000658912	0.0404961	0.00152294	0.000672204	0.0301409	0.0145194
1001	0.670795	0.195766	1.93136	0.0156252	0.14723	0.211115	5.53636	0.0711993	0.0149968	0.0466038	0.808238	0.107725	0.245574	0.0726563	0.129036	0.27252	0.506724	0.262409	0.969527	0.0702279	0.0929955	0.108523	0.0806715	0.0064489	0.122171	0.0736426	0.00996628	0.00470516	0.0126846	0.0095293	0.000671659	0.00246637
1002	0.84803	0.0996745	0.383253	0.034362	0.144331	0.18554	7.97956	0.0074276	0.332681	0.215899	0.233752	0.147135	0.388894	0.0989871	1.1343	0.0108359	1.43973	0.424005	1.87248	0.45416	0.0399683	0.0160207	0.0024441	0.0244895	0.152013	0.00379347	0.194213	0.00273628	0.00315189	0.00046144	3.42979e-05	0.00146153
1003	0.233605	0.0797588	0.00807694	0.26287	0.271117	0.00249185	8.15038	0.00168685	0.0475594	0.000272703	0.239448	0.000945575	0.00618611	0.505663	0.0184026	0.596898	0.0249278	0.00152923	1.25075	0.0475065	0.0411562	0.0673347	0.0692391	0.0132693	0.134464	0.0433132	0.00275741	0.0237664	0.00741678	0.00555764	0.00872119	0.00299271
1004	0.372143	0.347342	3.85961	0.0671615	0.028338	0.355484	0.58048	0.0225109	0.612032	0.331877	1.84856	0.0955531	0.823093	0.0598967	1.02612	0.0585311	0.172706	0.216482	0.000637783	0.000451565	0.0134389	0.00290416	0.0103734	0.000878248	0.00107521	0.0188475	0.138866	0.00609448	0.0412812	0.028382	0.0651295	0.0125991
1005	0.408811	0.0502159	8.49744	0.33804	0.104473	0.0159767	0.508686	0.117765	1.92098	0.636613	2.92125	0.14921	0.0849915	0.135537	0.513805	0.210446	0.493017	0.276434	0.0237275	0.325225	0.000120122	0.0634493	0.0139871	0.0235837	0.165611	0.121012	0.349755	0.0907899	0.00407753	4.66686e-05	0.195952	0.0228234
1006	0.64878	0.423462	0.237377	0.0761554	0.164007	0.394359	1.93679	0.203794	0.15963	0.0547274	0.0309279	0.0392228	0.161247	0.0162122	1.18134	0.056704	0.11169	0.0421572	0.148612	0.0162717	0.0017613	0.0282765	0.0468067	0.0141856	0.00208076	0.0196142	0.442474	0.0585119	0.0044255	0.00275945	0.0489218	0.00729887
1007	0.00122678	0.382554	0.105139	0.518152	6.66356	1.30638	8.85174	1.18235	2.91084	0.980877	1.55725	0.422564	0.0854687	0.0999161	0.757219	0.308602	0.0198776	0.0200832	0.0533317	0.000432167	0.102715	0.0887668	0.0213841	0.028889	0.0557026	9.91907e-06	0.00385611	0.0156062	0.000499889	1.66443e-05	0.0567584	0.00183723
1008	0.170861	1.13685	0.638887	0.348334	0.00439709	0.0931703	9.03161	0.037744	0.958544	3.69091	1.27443	1.65855	0.215103	0.0183002	0.139872	0.09189	0.00167494	0.190305	0.063822	0.285767	0.000394469	0.00545495	0.00031049	0.028914	0.0336615	4.33811e-06	0.130717	0.00444004	0.0766446	0.0245568	0.0265718	0.00523123
1009	0.0462292	0.0815333	0.213322	0.0637154	0.450569	0.143717	7.29501	0.118326	0.446958	0.00621355	0.315352	0.103525	0.116854	0.125256	0.00149339	0.0208448	0.00987235	0.000516293	0.000160488	0.00281092	0.00193433	0.00698749	0.0865142	0.00356694	0.00434039	0.000906755	0.00467769	0.00554991	0.0500293	0.00154324	0.214313	0.0236363
1010	0.0285608	0.00218839	3.29165	0.0162869	0.127649	0.19214	3.30165	0.200083	0.0533228	0.0621033	0.0638592	0.0378271	0.000965347	0.120945	0.0647143	0.000642647	0.00379962	0.0102056	0.361638	0.00162928	0.20651	0.103535	0.135566	0.084098	0.0565107	0.0873495	0.0412723	0.018952	0.00900172	0.00116939	0.13869	0.0137666
1011	0.01889	0.067943	1.60774	0.260236	1.33148	0.126259	5.75122	0.0011534	0.143108	1.44396	0.17504	1.04841	0.298862	0.0851755	0.360844	0.0964287	0.202849	0.00129304	0.426087	0.0259711	0.05564	0.00929581	0.173955	0.00210842	0.00683825	0.0408316	0.0419105	0.00933476	0.00709581	0.00752484	0.0219612	0.0117844
1012	0.0746701	0.5071	9.76915	0.285318	0.0160816	0.157222	9.76915	0.0951442	0.385397	0.000679282	0.840666	0.141298	0.0451292	0.532336	0.888029	0.139676	0.00146237	8.66355e-05	0.564247	0.0299479	0.0148567	0.0368666	0.000266686	0.0939123	0.0216881	0.00660048	0.0817319	0.0437904	0.0256414	0.0244709	0.0397873	0.0013772
1013	0.105177	0.000194912	0.885379	0.125008	1.23429	0.241928	1.20985	0.0329871	0.0522281	0.0557433	0.18432	0.0402232	0.000316397	0.273115	0.141388	0.189504	0.080053	0.0333313	0.533362	0.288089	0.0127547	2.23894e-05	0.214202	0.00037743	0.121875	0.0767715	0.297598	0.000452211	0.0231488	0.00115327	0.094075	8.8641e-05
1014	0.45628	0.0498345	0.956248	0.00604782	1.1229	0.0217331	1.02607	0.024119	0.0215054	0.249912	0.636852	0.00842096	1.15516	0.802012	0.611728	0.432852	0.705614	0.215881	1.56746	0.228971	0.0727411	0.150387	0.0200118	0.0433694	0.0756141	0.0499132	0.0151276	4.38254e-06	0.00869215	0.00689279	0.018942	0.000222873
1015	0.0964293	0.107355	5.81476	0.0203423	0.64991	0.311704	1.60883	0.00307665	1.23512	0.563671	0.149978	0.206863	0.373617	0.0858262	0.798206	0.0510775	0.0730743	0.041844	0.114473	0.27578	0.00179849	0.000638815	0.130638	0.0126064	0.0643411	0.0337139	0.382705	0.0212297	0.0132617	0.00320822	0.0281926	0.0423064
1016	0.211693	0.162593	10.5356	0.32296	0.366575	0.0454139	1.42761	0.00442407	0.0225211	0.170792	0.0944988	0.103838	0.649169	0.0017522	2.32338	0.0481962	0.274685	0.32241	0.136416	0.059932	0.460051	0.461925	0.229384	0.166086	0.100295	0.030076	0.484082	0.00947048	0.0696581	0.0465569	0.000677952	0.0354933
1017	0.262833	0.46017	0.884785	0.0743839	0.000354683	0.110501	4.71733	0.238075	0.182216	0.145964	0.212295	0.0628743	0.000810933	0.00235429	3.38738	0.138551	0.457217	0.806665	0.137736	0.31971	0.14597	0.0804227	0.0445118	0.0109953	0.133214	0.000132036	0.0277921	0.0139899	0.0419864	0.0206291	0.116847	0.000219374
1018	1.01498	0.625797	10.9297	1.18342	0.0293996	0.0987866	0.330435	0.10458	0.850745	0.317472	0.7858	0.109412	0.513754	0.0700563	0.160634	0.209886	0.838926	0.00835458	1.24157	0.0671447	0.0409335	0.000133245	3.97746e-05	0.0283115	0.000544027	0.000421127	0.0101494	0.000126469	0.066404	0.00791615	0.062407	5.22821e-05
1019	0.915958	0.398426	0.177598	0.0161275	0.306026	0.5367	7.14197	0.480508	0.0362621	0.0154476	0.00473432	0.0886068	0.122683	0.0271948	0.0114217	0.0446536	0.634424	0.00892352	0.225461	0.201699	0.038263	0.0245903	0.119751	0.300419	0.169738	0.0253609	0.21176	0.0151996	0.000133997	0.0128904	5.78792e-05	0.0587612
1020	1.14884	0.835356	1.62558	0.246734	0.175401	0.545052	0.8102	0.00560983	0.827131	0.314239	0.675917	0.000637554	0.790783	0.222393	1.54411	0.174328	0.275873	0.18908	0.456979	0.739026	0.0159991	0.00127699	0.174237	0.00966389	0.0442372	0.0920522	0.0490081	0.0574007	0.0997572	0.139995	0.0135963	0.108753
1021	0.0136406	0.273076	0.13206	0.0517566	0.425331	0.646923	4.48934	0.350338	0.0324918	0.0225966	0.148259	0.0428784	0.115858	0.187073	0.466437	0.0617048	0.310963	0.485475	0.062787	0.0225425	0.00397545	0.00888609	0.000455921	0.0023465	0.110463	0.030276	0.247365	0.00649917	1.0137e-06	3.39254e-08	0.0617499	0.0166827
1022	2.54479	0.21463	4.9328	0.0631193	0.0112902	0.0671581	0.687351	0.00664092	1.86282	0.547668	0.00652688	0.616101	1.18926	0.912774	0.72974	0.191604	2.21105	0.270901	2.94606	0.0874205	0.0596534	0.0148188	0.0727371	0.00353167	0.002576	0.0443396	1.37431e-05	0.0757997	0.0116313	0.0198898	0.0002511	0.0083602
1023	0.107577	0.134149	0.408304	0.011738	0.884938	0.22315	2.24492	0.0503923	0.241145	0.469734	0.0510861	0.302369	0.0213317	0.122944	0.237046	0.250344	0.00523631	0.0158605	0.636153	0.176733	0.0124379	0.0559785	0.0804872	0.104954	3.00131e-05	0.0045679	0.0314177	0.0244806	0.0259346	0.00139554	2.98131e-05	2.57726e-05
1024	0.119721	0.00364679	1.52298	0.178769	0.300022	0.186025	4.75304	0.0593932	2.52623	0.0564968	0.676791	0.0156663	0.643983	0.0257057	1.02916	0.136219	0.192394	0.0667836	0.0194667	0.000553556	0.227606	0.0120928	0.453965	0.0412977	9.89883e-05	0.0694341	0.0686177	0.0581502	0.00411303	0.00325274	0.0232978	0.00499166
1025	1.75108	0.854763	2.0755	0.782857	0.340005	0.00462741	1.49639	0.0906595	1.53177	0.943361	3.26738	0.121901	0.036759	0.0679232	1.46816	0.00989707	0.935549	0.00260028	0.0635806	0.0506522	0.178883	0.0820115	0.230113	0.136584	1.79342e-05	0.000516633	0.10743	0.0315232	0.00168629	0.000362457	0.00330539	0.0102627
1026	1.63024	2.08737	2.06179	1.42488	0.4031	0.00974834	1.08086	0.125233	0.328137	0.909091	0.695818	0.439612	0.357979	0.906723	0.0209611	0.65781	0.351845	0.0294585	0.145785	0.00185863	0.183308	0.00481408	0.446485	0.0186813	0.125195	0.0145343	0.197116	0.0111334	0.000561302	1.2398e-05	0.0150644	0.0102258
1027	0.480322	0.17319	0.0104447	0.0158685	0.245494	0.244212	9.20981	0.0254348	0.132126	0.0783364	0.261747	0.0264202	0.0740157	0.0699616	0.795997	0.00208358	3.65421	0.10269	3.59963	0.00224486	0.0527301	0.00604764	0.0407549	0.0634866	0.00171288	4.03351e-05	9.33918e-06	0.00141564	0.0116504	0.0100459	0.0870762	1.85995e-05
1028	1.29847	0.26589	13.0088	0.405877	1.05983	0.0561265	5.71745	0.0920985	0.0619784	0.00027963	0.807396	0.000319332	0.907242	0.585373	0.155931	0.158998	0.51456	0.0530039	0.279506	0.0806544	0.0231303	0.00230836	0.125715	0.0212737	0.00192266	0.124057	0.0585212	0.0503039	0.0508707	0.037436	0.00020324	0.0295112
1029	4.82382	0.362931	6.00723	0.0524804	0.774233	0.00233897	2.35866	0.152318	0.00878322	0.0714542	0.0972858	0.135105	0.428006	0.503886	1.33874	0.0771459	0.881027	0.193476	1.70694	0.128068	0.272501	0.191442	0.348529	0.0806921	0.0363625	0.00547223	0.171017	9.24481e-05	0.0171219	0.00444625	0.0221653	0.00199246
1030	0.125262	5.23021e-05	0.0617262	0.184647	0.729871	0.700712	1.22576	0.0798185	0.221845	0.169036	0.0384597	0.0692537	0.0788012	0.322294	0.443218	0.286677	0.0348176	0.00397211	0.272121	0.0114878	0.123744	0.165679	0.111254	0.03677	0.0208179	0.0183158	0.0596454	0.0213571	0.00755571	0.00856832	0.14054	0.000757429
1031	0.0837058	0.194844	2.37087	0.0311836	0.581574	0.0751241	8.43194	8.11093e-06	1.0638	0.109044	1.79452	0.0520806	0.0424394	0.0113767	0.0491545	0.00183832	2.10325	0.766575	1.04694	0.0238171	0.0349252	0.00395464	0.0771981	4.74064e-05	0.00112831	0.034922	0.00043245	0.00548192	0.0921899	0.102181	0.0141192	0.0704327
1032	0.135826	0.00518137	0.577945	0.0056776	0.448097	1.23397	0.845194	0.413078	0.25525	0.0192607	0.559091	0.0171404	0.177781	0.000315353	0.00734034	0.000578967	0.395369	0.321265	2.21825	0.317299	0.260992	0.129066	0.395897	0.062641	0.0155454	0.0503643	0.0676309	0.0103868	0.0157466	0.00722776	0.00929835	0.00369528
1033	0.309443	0.0266699	0.202281	0.0691359	0.0758839	0.295473	3.21315	0.314669	0.428608	0.00131176	0.960276	0.00513821	3.14646	0.00106193	1.20538	0.031286	0.204068	0.0894942	0.0184719	0.253357	0.0616346	0.0165223	0.00628997	0.045034	0.00373998	0.0196892	0.021513	0.00786177	0.179887	0.105192	0.0677546	0.0922543
1034	0.26823	0.23818	1.72785	0.0178353	0.0749355	0.550765	0.0327448	0.0852931	0.0201879	2.29775	0.00433239	0.140204	0.477324	0.0366177	0.0109406	0.0410027	0.186442	0.288389	0.00885337	0.165103	0.1043	0.0277576	0.104482	0.0493462	0.0420966	0.0618447	0.0587499	0.00917987	3.25417e-05	0.0366838	0.193691	0.012868
1035	0.169957	0.0814284	0.609086	0.113732	0.190347	0.155316	0.000800145	0.252315	0.437316	0.642996	0.363956	0.433847	0.000184697	0.172092	1.45641	0.0125064	0.469516	0.000713989	1.97946	0.00960631	0.0210409	0.00245067	0.288158	0.00126854	0.0113961	0.031418	0.00259591	0.0394077	0.012569	0.000367809	0.0179104	0.00245884
1036	0.301155	0.262225	4.51836	0.246143	0.0818352	0.698228	0.0531484	0.0987787	1.61947	0.018897	0.979063	0.0807883	0.573874	0.0871537	0.2337	0.00456812	1.77478	1.51482	2.04123	0.13149	0.412693	0.0595513	1.32732	0.0193194	0.00539842	0.0207583	0.0340648	0.000217592	0.0594713	6.1388e-05	0.0116207	0.00181974
1037	0.244483	0.000691472	0.176793	0.00238092	0.242944	0.774717	8.21602	0.210706	0.0725509	0.159689	0.233025	0.140065	0.0429158	0.00902158	0.418002	0.0179141	1.11872	1.2963	0.102893	0.217952	0.168552	0.0158928	0.0550699	0.071154	0.0271066	0.00105378	0.33723	0.00473811	0.0457711	0.00902032	0.00877593	0.00452768
1038	2.21347	0.0475726	6.63045	0.130346	3.20071	2.90203	7.16007	0.677141	0.337258	0.0727219	0.278066	4.12253e-06	0.274963	0.129442	0.114441	1.92474e-07	1.02293	0.622986	1.45707	0.0887828	0.314052	0.0447568	0.673969	0.000776961	0.0207973	0.0152929	0.0783255	0.0237553	0.15308	0.0605216	0.167755	0.0411875
1039	2.13604	0.0284665	1.73623	0.0823813	1.49477	0.203943	7.14064	0.103516	3.74588	1.61099	2.92898	1.40453	0.0247191	0.321598	0.109073	0.00236791	0.256325	0.0360837	0.683432	0.0625408	0.0237211	0.0164419	0.330235	0.000156218	0.0114398	0.0109892	8.61446e-06	0.0506053	0.0146941	0.000304872	0.00867762	0.027054
1040	1.44082	1.60026	15.7424	0.236186	0.21568	0.355495	3.87025	0.377919	1.09381	0.283477	0.217264	0.00928597	1.06918	1.048	2.05157	0.243195	0.236869	0.000399598	0.842215	0.0668947	0.000907233	0.0150993	0.0173237	0.00229994	0.126457	0.124986	0.282079	0.0695293	0.451153	0.0451692	0.5833	0.175185
1041	0.273567	0.00467483	0.000988064	0.0821673	0.457723	1.00783	3.70709	0.680079	0.233326	0.221516	0.0200617	0.000597556	0.234468	0.000411992	0.00805253	0.00509133	0.0415054	0.0395081	0.39532	0.275194	0.274484	0.118437	0.0584286	0.102661	0.0241616	0.0133084	0.0499601	0.000130435	0.00751258	0.0469034	0.0409357	0.00115424
1042	0.270094	0.0595257	0.00283429	0.0018676	0.192921	0.0129462	16.2233	0.199603	2.02883	0.600469	1.88288	0.0772222	0.00194722	0.0302799	0.497673	0.00509873	0.0483131	0.000210641	0.0416636	0.0359502	0.00676082	0.00108696	1.07284	0.0437981	0.016846	0.00120238	0.0333323	0.0229725	0.00949845	0.0563971	0.162227	0.0802175
1043	2.93331	0.000177089	9.39783	0.000311792	2.00978	0.172839	8.49969	0.000110276	0.55282	1.9097	0.015564	0.514693	0.0087055	0.0634114	0.210037	0.0183634	0.907496	0.0200605	0.414068	0.0165929	0.0116796	0.0740726	0.127698	0.0334426	0.147823	0.0119032	9.1064e-05	0.0353867	0.204069	0.00030322	0.0257612	0.0129421
1044	0.583569	0.209322	2.74673	0.036642	0.00726652	0.39094	0.815475	1.01752	0.0531607	0.051981	0.143072	0.000489242	1.08205	0.0282781	0.0496474	0.0995433	0.606589	0.94615	0.0030423	0.0311819	0.00261106	0.00182564	0.167732	0.0148825	0.010664	0.0131271	0.0310453	0.00189741	0.116089	0.0183773	0.00156988	4.20862e-07
1045	0.93798	0.00064299	1.19681	0.00305773	2.15609	0.00907692	10.8973	0.00935247	0.362035	0.145715	0.000728368	0.00490421	0.597259	0.0399364	0.341021	0.00808448	0.0356275	0.401932	0.361533	0.0685487	0.090542	0.0752771	0.142438	0.00337316	0.0631489	0.00114593	0.0179213	9.82782e-10	0.0315875	0.0275112	0.00192588	0.0168645
1046	0.637832	0.88228	0.623249	0.0493641	0.901605	0.907388	4.87887	0.229628	0.171403	0.107196	0.0442096	0.0589726	0.0334302	0.0847799	0.458502	0.0666528	0.956573	0.627319	0.166953	0.379057	0.0915646	0.246888	0.0233489	0.0674844	0.000284788	0.00227242	0.153533	0.0064424	0.0179287	0.0277463	0.098823	0.0590655
1047	1.21561	0.0981003	0.147966	0.138859	0.945761	0.0337754	1.14585	0.0146848	1.3337	0.321555	0.903629	0.157731	0.636745	0.698382	0.0504809	0.0442505	0.283735	0.000231162	0.283588	0.121951	0.107496	0.194754	0.0879204	0.0796913	0.181936	0.0801958	0.263522	7.4165e-06	0.0100854	0.00109209	0.00536375	0.00225197
1048	6.0343	3.07076	7.85946	1.75393	0.0882421	0.000171665	7.68107	0.00445305	0.601349	0.0902532	0.857067	0.242441	0.0907009	0.162809	0.381709	0.0764422	0.125256	0.00368947	0.027432	0.000127612	0.0191718	0.0314442	0.0241162	0.0156678	0.000189901	0.00596731	0.0204218	0.00793084	0.0795855	0.135485	0.00783262	0.0506358
1049	1.12543	1.57398	3.75947	2.90416	0.0371117	0.039126	0.794925	0.000292531	0.0336185	0.109253	0.742681	0.021664	0.172296	0.652421	0.0303187	0.000226778	0.509299	0.603453	0.148864	0.0831153	0.000227845	0.025183	0.610014	0.0566838	0.000544188	0.000787784	0.122878	0.0120174	0.252132	0.0608821	0.00779765	0.0425898
1050	0.732802	0.459293	1.19322	0.35973	0.267662	0.82	0.0684861	0.0126547	0.619197	0.261866	0.231803	0.0482986	0.638908	0.146085	0.200947	0.0248212	0.558266	0.185917	0.179665	0.082491	0.11641	0.0634957	0.905669	0.0443288	0.106526	0.0403359	0.0310214	0.0123769	0.000558761	0.0283181	0.000861059	0.016692
1051	1.78105	0.357104	18.4771	0.014006	0.081757	0.0421347	4.0323	0.000567157	3.83488	0.548843	0.729912	0.0194017	1.28302	0.639449	0.336308	0.111557	0.0026261	0.0677444	0.0209198	0.00136256	0.447439	0.0844856	1.0179	0.0154906	0.250453	0.0574816	0.299218	0.00229718	0.131757	0.0263077	0.179298	0.0321151
1052	1.65137	0.116289	9.84684	0.0985567	0.180979	0.175215	3.7687	0.0566194	0.918641	0.0959518	0.09688	0.00519791	3.65531	1.14796	1.14796	0.184921	0.0216258	0.0971063	2.19994e-05	0.0339376	0.183509	0.0322181	0.0695385	0.000744904	0.556078	0.281199	0.430398	0.0363679	0.00134392	0.00181791	0.000792842	0.00469765
1053	0.823616	0.138171	7.05882	0.0098004	0.0714591	0.042092	1.87733	0.775598	0.351411	0.145515	0.76203	0.0424123	0.0014063	0.417939	0.0925338	0.516122	0.76861	0.748232	0.497732	0.0177969	0.0978842	0.197837	0.0218671	0.148813	0.0687958	0.00180872	0.0147495	0.0220617	1.03628e-06	0.00495559	0.225368	9.94456e-07
1054	0.93883	0.177832	2.28672	0.00194324	0.235218	1.69213	0.859394	0.156261	0.00960176	1.31536	0.096182	0.176857	0.6571	0.65166	0.000239319	0.00183812	0.518883	0.477913	0.000144134	0.00743575	0.00467118	0.0570444	0.0929899	0.0112906	0.0459589	0.0142185	0.218786	0.00495237	0.194853	0.000814586	0.286303	0.0229775
1055	0.757837	0.0817027	17.3149	0.0026813	0.0415829	0.0494896	10.853	0.0176365	0.516289	0.913003	0.00870077	0.271721	1.72067	0.962759	0.591424	0.00645336	0.0579069	0.181889	0.254302	0.0652407	0.909655	0.222588	1.08007	0.28879	0.0785017	0.0147221	0.0997454	0.060126	0.00822499	0.00709076	0.0318238	0.0081842
1056	1.56314	0.270896	0.655354	0.020618	1.37725	0.627204	17.6357	0.587213	0.114695	0.017031	0.292129	0.0720603	0.0354411	0.176677	0.236225	0.103932	0.144919	0.311435	1.17473	0.00753851	0.0921571	0.0344357	8.45852e-07	0.00723542	0.124484	0.00822191	0.6932	0.0012337	0.139031	0.0473147	0.0331394	0.0161867
1057	0.895367	0.203508	20.061	0.212831	3.17319	1.41889	6.97754	0.380049	0.24519	0.140378	2.11805	0.163337	0.579831	0.732931	0.0344867	0.00130137	0.0186228	0.0932377	0.178484	0.00236247	0.469601	0.0719014	0.0754788	0.0232952	0.00207553	0.00141312	0.0171508	0.0212992	0.0230826	0.0463929	0.0288602	0.055507
1058	2.8042	0.00105198	0.40817	0.00204873	0.146022	0.0400139	0.118243	8.35584e-05	0.0197215	0.000347584	0.116499	0.105567	1.13607	0.793841	0.171598	0.0315749	0.445179	1.5461	0.508966	0.134377	0.0827984	0.0257932	0.271837	0.000540055	0.0400281	0.0768349	0.140657	0.0623839	0.00393551	0.0694195	0.0378294	0.0047721
1059	1.79308	0.400716	0.000281318	0.183881	0.272118	0.511255	13.9298	0.598047	2.4513	0.590089	0.741153	0.0329784	0.508548	0.159257	0.00372553	0.0801433	1.04547	0.0458043	0.279604	0.000490584	0.0798612	0.0299717	0.0490772	0.0136058	0.172491	0.163763	0.695622	0.0286967	0.0306175	0.0882298	0.20747	0.00068471
1060	2.49952	0.0095062	0.0736797	0.0479596	0.0501302	0.144565	11.2755	0.0294194	0.0041629	0.524869	0.479419	0.0192727	0.347014	0.0231605	0.690273	0.0146366	0.223549	0.167958	0.0402048	0.00805403	0.0371821	0.0135742	0.110629	0.00163846	0.0890035	0.0741207	0.00528462	0.149383	0.0512796	0.000421846	0.0148801	0.00168844
1061	4.34827	0.0612634	9.36389	0.0768343	0.624478	0.304963	0.598042	0.0138685	1.48146	2.451	0.626906	0.10183	0.227458	0.15851	0.641204	0.126838	0.0579671	0.0614205	0.529917	0.0688009	0.177285	0.0971397	0.823544	0.0226583	0.150546	0.00373733	0.203894	0.0260103	0.0308766	0.0300376	2.1461e-05	0.00625145
1062	1.6195	0.378714	2.10206	1.02093	1.79027	1.30286	19.443	0.630043	0.752488	0.0288844	0.00105589	0.326323	0.77963	0.0961161	0.00915336	0.0783534	0.0323277	0.0618079	0.225137	0.39278	0.000452771	0.00785704	0.0889231	0.00706861	0.034307	0.0764884	0.0233948	0.0532713	0.000522298	0.0541468	0.0187799	0.000824417
1063	2.01818	1.43797	5.69318	0.369787	3.46676	0.00616915	12.2405	0.0376787	0.0406188	0.0469437	0.15128	0.19561	0.0072312	0.000123949	0.548491	0.126435	0.324475	0.495331	0.239355	0.448106	0.0560382	0.249685	0.329804	0.00496063	0.0131329	0.00139275	0.134554	0.0368616	0.00270021	0.00199976	0.0005129	0.00354045
1064	1.08126	0.701347	1.06353	0.143533	0.108128	0.000396166	7.06849	0.263454	0.250125	0.00995425	0.504848	0.0669237	0.256306	0.247596	0.0500603	0.119308	1.15662	1.33796	0.504848	0.0167764	0.00569855	0.104309	0.515651	0.00166405	0.188789	0.0607097	0.504848	0.0024653	0.0245223	0.00275765	0.0211811	0.027201
1065	4.18894	0.0527151	0.41682	0.019082	0.189847	0.010518	0.135059	0.569954	0.152128	0.0775406	0.0447462	0.057228	0.200871	0.00372517	0.463014	0.0405971	2.35529	0.00523578	0.463014	0.000671831	0.104525	0.0709378	0.921671	0.189656	0.122278	0.0159065	0.0073225	0.0340955	0.00100615	0.0354617	0.0179082	0.115791
1066	5.41446	0.0268111	0.422986	0.0596402	1.20178	0.177434	5.81169	0.0742484	0.102577	0.190788	0.762472	0.397955	0.553264	0.0238978	0.422989	0.0511906	0.0538085	0.0374229	0.16982	0.162575	0.122007	0.0721785	0.473965	0.0355572	0.133624	0.0669893	0.00432302	0.0621264	0.166753	0.0113705	0.200114	0.0330227
1067	1.74751	0.245066	3.53128	0.621044	0.767315	0.371424	2.36026	0.447024	0.115665	0.242297	0.117115	0.243581	1.42725	1.42151	1.08646	1.35523	0.943791	0.0765668	0.384773	0.211914	0.231523	0.096765	0.774371	0.185035	0.000150087	0.0202356	0.117525	0.0105589	0.000115887	0.0022862	0.000602842	0.0224243
1068	2.02324	0.31268	4.78521	0.312774	0.837379	0.0681615	3.09448	0.0485623	0.0434723	0.0381751	1.61245	0.274383	0.029086	0.021597	0.00425824	0.310512	0.0417927	0.70332	0.228509	0.0369694	0.379468	0.0157025	0.499974	0.0897903	0.0720565	0.00392332	0.147296	0.0400662	0.223501	0.113806	0.00202443	0.00632212
1069	3.14407	0.50619	4.00443	0.0529897	2.50363	0.297809	23.4241	0.455404	1.41903	0.983841	1.56817	1.27088	0.10409	0.205804	0.0660103	0.154516	1.92194	0.0742653	0.975948	0.0539631	0.895397	0.297914	0.313768	0.0264865	0.100323	0.00796001	0.0356103	0.0864278	0.0504326	0.00411188	0.0214116	0.0316713
1070	1.68996	0.769962	1.79295	0.447634	4.99193	1.98364	22.4412	0.387115	23.7162	0.0861556	9.56471	0.96885	0.467281	7.84316e-05	0.267564	0.146499	0.052211	4.2613e-05	0.0348377	0.161859	0.240938	0.127003	0.196022	0.0430414	0.0400067	0.00125152	0.277619	0.047736	0.0013037	0.000692039	0.147264	0.0475713
1071	4.66133	0.553593	6.72012	0.280511	1.07679	0.112435	0.0914588	0.134477	0.00885071	0.0696796	0.00757359	0.178406	0.909083	0.0457358	0.25	0.591034	0.0660114	0.00622704	0.597093	0.140767	0.254038	0.0010273	0.131089	0.0610256	0.189096	0.0529775	0.0559017	0.0537344	0.0149727	0.0677663	0.00701162	0.081148
1072	0.000357557	0.0560722	0.0060735	0.0426829	0.0296474	0.0454788	0.00326815	0.0646655	0.0868976	0.0938879	0.288173	0.122308	0.516947	0.0482301	1.47471	0.0037892	0.0463485	0.0784811	0.00188279	0.0362808	0.0107417	0.00162731	0.143854	0.000996211	0.0200591	0.00137896	0.0413914	0.000248387	0.00164232	0.00110512	0.0235683	5.06335e-05
1073	0.274732	0.28098	0.0926572	0.027451	0.138833	0.111493	0.0139306	7.51084e-05	0.294559	0.339816	1.43481	0.0416349	0.45433	0.459448	1.55877	0.102424	0.0498174	0.114817	0.0568228	0.0967403	0.0287486	0.00658592	0.218518	0.00973102	0.0186574	0.0213697	0.00819032	0.0159558	0.00375541	0.004094	0.00699291	0.00286657
1074	0.0164416	0.0351949	0.000153757	0.000701568	0.0222628	0.0510407	0.00446469	0.0323773	0.0914622	0.0428784	0.429138	0.0349562	0.00548231	0.00798461	0.356487	0.0135032	0.28661	0.189174	0.437446	0.0238582	0.00558031	0.000424731	0.115902	0.00964731	0.00170642	0.00211072	0.003654	0.00436744	0.000982408	0.000561779	0.049902	0.000366308
1075	0.96811	0.199058	0.980547	0.0683392	0.689936	0.348366	0.25639	0.042446	0.027047	0.065072	0.54044	0.00429999	0.0199895	0.0651702	0.367999	0.0255019	0.232949	0.00730101	0.609296	0.00057595	0.0906619	0.0533174	0.405033	0.00209068	0.0125284	0.00973864	0.0194444	0.00302919	0.00277382	0.0005857	0.0533687	0.000704987
1076	0.0320728	0.384773	0.000482203	0.095802	1.00313	0.594446	0.278831	0.0215911	0.792595	0.0570293	0.0269158	0.017958	0.15932	0.00626421	0.173013	0.00170793	0.242367	0.125935	1.19332	0.00168356	0.00111672	0.00441688	0.293504	0.00485987	0.00605795	0.00679425	0.0443421	0.00257928	0.00583503	0.000992558	0.12783	0.00378907
1077	0.7866	0.406876	0.756049	0.0118715	0.0456945	0.0423191	0.504874	0.103864	0.0038125	0.00078583	0.409404	0.00930522	0.00209322	0.00452067	0.558698	0.0500605	0.00983362	0.0245515	0.145051	0.1936	0.026847	0.0454834	0.079487	3.09886e-05	0.0200178	0.00981998	0.112333	0.00358955	0.0172372	0.00426514	0.00664349	0.000806071
1078	0.0186881	0.0210604	0.00432304	0.00579473	0.0568787	0.0514278	0.0673725	0.000130483	0.655332	0.362035	3.92091	0.212583	0.666273	0.188903	2.31467	0.0758323	0.0355728	0.0990084	0.0208913	0.012319	0.00262264	0.00259321	0.027872	2.91542e-06	0.00412614	0.00350497	0.0433836	0.00608925	0.00212621	0.00990397	0.128884	8.41748e-06
1079	0.0374839	0.113788	0.0369483	0.00377937	0.00779833	0.0124853	0.0550805	0.000938629	0.899784	0.504848	0.0349836	1.52928e-10	0.440538	0.403476	0.0373938	0.00930988	0.000195749	0.00143693	0.0584387	0.00360407	0.392357	0.0512541	0.607899	0.00122927	0.0124005	0.0133962	0.00748346	0.00139437	0.0196491	0.0024204	0.00227114	4.42654e-05
1080	0.590678	0.203017	0.405232	0.0434898	0.0710862	0.0393936	0.754204	0.0519716	0.0352709	0.0280864	0.135413	0.008346	0.00228333	0.00431438	0.412364	0.0188914	0.000200122	0.00608333	0.0196043	0.0625938	0.133658	0.0036165	0.259739	0.000166223	0.000213924	8.06537e-05	0.0177575	0.0110777	0.00290307	0.00498121	0.0397435	0.00047657
1081	0.0042043	0.00530709	0.0446249	0.0295232	1.10905	0.241191	0.213513	0.0130284	0.143088	0.001561	2.1428	0.0991763	0.0290504	0.0301347	0.194469	0.00981272	0.0876425	0.00560969	0.00425195	0.00203539	0.0970511	0.069401	0.00922105	0.0198183	0.000400376	0.000340811	2.84589e-05	0.00828209	0.0215236	0.0294645	0.0877353	0.00242272
1082	0.00586077	0.0495511	0.116656	0.568729	1.15693	0.640753	0.72965	0.0462918	0.0928184	0.0221203	1.51315	0.0469039	0.171175	0.0493776	1.33122	0.169595	0.00590477	0.0159867	0.00626648	0.0346188	0.0922176	0.0307281	0.387544	0.0203607	0.00556477	0.0015252	0.0368751	0.000910445	0.0383935	0.0208384	0.139373	0.00243422
1083	0.00691964	0.0153725	0.0134336	0.000304129	0.280272	0.177011	0.122484	0.00865589	0.00627784	0.0198054	0.917429	0.0543826	0.0544774	0.14035	1.5255	0.0453442	0.0122107	0.0375393	0.0356279	0.104759	0.0667512	0.0388122	0.228581	0.001084	0.00389232	0.00217803	0.0576768	0.00640662	0.0230391	0.00944689	0.0185902	0.00395905
1084	0.000912506	0.00259904	0.000464914	7.08452e-05	0.372063	5.10467e-05	0.177439	0.0109125	0.887308	0.0510456	0.201873	0.195714	0.92199	0.741153	0.0117774	0.0252514	0.104668	0.00467988	0.0224437	0.0547341	0.023143	0.00579042	0.0496961	4.32282e-05	0.00486829	5.90371e-05	0.0606847	0.0152907	0.034822	0.0008785	0.0200057	0.000936754
1085	0.302882	0.00339485	0.111686	0.000944432	0.00295299	0.0619248	0.0300998	0.0631733	0.107534	0.127925	0.489565	0.0020674	0.524658	0.703392	0.0339062	3.88839e-06	0.0155252	0.0315803	0.0527945	0.041914	0.000466836	6.36761e-06	0.0603628	0.02137	0.0196385	0.0147351	0.00405087	0.000163256	0.00178832	4.37538e-05	0.0544738	0.0133096
1086	0.155063	0.0567795	0.0758989	0.123241	1.74518	0.848338	0.906189	0.00171905	0.16635	0.234499	1.32314	0.126066	0.030525	0.0497468	0.687281	0.0198846	0.0448034	0.000583138	0.192957	0.00813735	0.0141275	0.0141973	0.282391	0.00342267	0.0162536	0.00415604	0.0294211	0.00149696	0.00131237	4.52395e-05	0.00220004	0.0272474
1087	0.954915	0.12	0.234174	0.120262	0.16332	0.0600239	0.00104397	0.0823173	0.737938	0.420531	2.5659	0.026245	0.208462	0.0111209	0.0502353	0.00094059	0.00757324	0.0155686	0.000146764	0.0005116	0.0527401	0.0324851	0.275212	0.000159298	0.0121796	0.000850268	0.0440555	0.00112614	0.0353209	0.00319977	0.270049	0.0036373
1088	0.0152148	0.0182293	0.0121285	0.15049	0.0387623	0.0231165	0.010407	0.0151842	0.00020045	0.00917191	0.714017	0.105909	0.00159912	1.822e-07	0.599731	0.0979749	0.106157	0.0880988	0.000692335	0.00231225	0.0776211	0.000193857	0.1708	7.52189e-05	0.000622203	0.00238186	0.0334393	0.0180941	0.0066419	0.000120764	0.0108078	2.46803e-07
1089	0.523418	0.535087	0.0196968	0.575989	0.322471	0.450528	0.124388	0.000177861	0.155683	0.0814731	0.184261	0.00376923	1.89701	0.00117373	0.0376086	0.0196458	0.00640812	0.00306852	0.0316257	0.00883913	0.0282601	0.00490883	0.0365083	0.00355255	0.00357479	0.0126336	0.0112324	0.00103753	0.0274963	0.0119869	0.111293	0.000147345
1090	0.000694108	0.00122402	0.0213837	0.090955	0.130561	0.277747	0.148713	0.0053267	0.0424185	0.0204453	0.664612	0.0117252	0.0166514	0.0172327	1.10592	0.00705386	0.000872279	0.00271539	0.00034682	0.000557107	0.175222	0.0277609	0.205242	0.00315155	0.0195225	0.00120991	0.124616	0.0024014	0.014679	0.00429485	0.0613733	0.00073891
1091	0.235923	0.132676	0.415646	0.0509438	0.0670567	0.140868	0.176664	0.42542	0.40564	0.944153	0.11749	0.00231422	0.811061	0.71235	0.0551226	0.0300101	0.0851215	0.115186	0.0855441	0.0392127	0.032511	0.0318888	0.311344	0.0329605	0.040857	0.0339533	0.00371839	0.0352674	0.0728849	0.00301501	0.301048	0.00048517
1092	0.252372	0.504959	0.0413895	0.338495	0.881172	0.168	0.381911	0.0531976	0.00883097	0.000790567	0.530002	8.77182e-06	0.02131	0.00209571	0.702714	0.118896	0.382475	0.459707	0.0298446	0.0478537	0.131907	0.00967747	0.257696	0.0023698	0.20359	0.234738	0.0128571	0.013115	0.00187296	0.000725016	0.0342523	0.0103829
1093	0.317872	0.134289	0.0338768	0.00528075	0.0955758	0.0197036	0.31857	0.000163043	0.0225863	0.195524	0.944322	0.0576422	0.363565	0.182453	1.17412	0.00925618	0.00497584	0.0294893	0.000137261	0.0329632	0.105498	0.0408833	0.00926404	0.00955757	7.64383e-05	0.00380382	0.00298204	0.00401285	0.0322212	0.00365298	0.0742923	0.00247467
1094	0.622915	0.107167	0.896042	0.0870238	0.369759	0.299678	0.166018	0.0140476	0.537846	0.524851	0.0191859	0.00296854	0.0289242	0.0481182	0.362352	0.0175221	0.143103	0.182077	0.00661397	0.0119269	0.00795861	0.0577218	0.106651	0.0401969	0.00123789	0.0025699	0.0123895	0.00750298	0.0251609	0.00364191	0.00170738	0.0031792
1095	1.12485	0.323975	0.214463	0.333681	0.18025	0.2531	0.0557871	0.182184	0.18581	0.261135	1.82178	0.428826	0.524131	0.170737	0.0490536	0.0479287	0.0808598	0.000584632	0.165342	0.0489445	0.0361688	0.0218317	0.262595	0.0303681	0.000855786	0.00574563	0.0163139	0.0138568	0.0146158	0.00640728	0.129288	0.00691845
1096	0.989109	0.134705	0.780415	0.000621385	2.47768	1.49281	0.687865	0.169127	0.0064272	0.0516213	0.280214	0.0508716	0.793673	0.400464	0.000216059	0.0337036	0.412106	0.10247	0.883668	0.0189613	0.00718998	9.87158e-05	0.251374	0.000158774	0.0296411	0.00403822	0.0633638	0.000937648	0.00680063	0.000151646	0.00728204	0.00104385
1097	0.896217	0.728286	1.88261	0.3724	0.00849557	0.031497	0.000524711	0.0350207	0.735883	0.291018	2.21807	0.011154	0.163151	0.187524	1.10917	0.0910022	0.056571	0.00409752	0.0409607	0.0494765	0.000928645	0.000720848	0.19588	0.00282885	0.000120084	0.0152641	0.010202	0.000188226	0.0883173	0.0613166	0.201363	0.00579435
1098	0.596348	0.147069	0.601686	0.00466408	0.0279794	0.0066986	0.0494791	0.0779332	0.879266	0.465095	0.0399165	0.00114589	0.88363	0.36858	0.0028116	0.00406208	0.536786	0.0399906	0.744407	0.0173701	0.00756677	0.000188955	0.140626	0.000926512	0.107447	0.033639	0.000150167	0.00612218	0.0142846	0.0181277	0.0512073	7.40153e-05
1099	0.0497298	0.127234	0.0201476	0.0177185	0.00183599	0.199373	0.0698486	0.30435	0.0705879	0.54374	0.958316	0.346129	0.00782173	0.000106228	0.186103	0.0737348	0.10881	0.177004	0.103559	0.00152218	0.0611082	0.0994591	0.234151	0.06919	0.00130249	0.00734457	0.0458225	0.00386931	0.0294722	0.0157582	0.000931243	0.0157742
1100	0.0998054	4.16437e-05	0.318209	0.158506	1.18348	0.392308	0.428231	0.0490084	0.0165951	0.0173891	0.777666	0.00571455	0.195251	0.00216589	0.71892	0.00823991	0.20279	0.0208742	0.957362	0.0427826	0.0041155	0.00218828	0.089264	0.006258	0.0716723	0.0287589	0.0320836	0.000592356	0.0270641	0.0102541	0.0286456	0.00484101
1101	0.121578	0.274867	0.329573	0.0246618	1.08348	0.587867	0.41422	0.0919821	0.00188685	0.239638	0.414576	0.177955	0.231732	0.0295588	0.198675	0.280836	0.0101768	0.0116699	0.02185	0.00339842	0.0243124	0.00249614	0.311725	4.79256e-05	0.0407019	0.000180337	0.0220487	0.0432606	0.0494701	0.0240538	0.00861964	6.12998e-05
1102	0.279113	0.307281	8.10504e-23	0.0497757	0.330185	0.349022	8.38e-23	0.00685164	1.19965	0.000322989	8.38447e-23	0.0221119	0.405954	0.175102	1.57979	0.00335305	0.00773029	0.00151833	8.10504e-23	0.0109046	0.0285705	0.00815681	8.37959e-23	2.20815e-05	0.000733797	2.06138e-05	8.37959e-23	1.03324e-06	0.014543	0.00145735	8.33493e-23	0.00117865
1103	1.14583	0.165571	0.878913	0.225067	0.00587669	0.0394558	0.00507398	0.0429374	0.107658	0.0918366	0.661208	0.0270366	0.0330528	0.0720007	0.0330634	0.123696	0.0428951	0.052642	0.271483	0.590401	0.0080557	8.64771e-05	0.0442827	0.0011528	0.00418987	0.00357376	0.000125302	0.0246004	0.100214	0.0507836	0.0359518	0.049845
1104	0.000605243	0.146069	0.443671	0.279615	1.31744	0.146425	1.63973	0.0146112	0.522475	0.0427926	2.53128	0.00806734	0.0793401	0.0130302	2.09442	0.00801671	0.346966	0.103917	0.562275	0.108196	0.101094	0.0145232	0.000450467	0.0039481	0.0365623	0.0330542	0.00143897	0.000326834	0.00157456	0.00160243	0.0840104	0.00664507
1105	7.54379e-08	0.0334015	0.0217034	1.25711e-07	0.119473	0.0190662	0.00333135	0.107977	1.11368	0.622934	1.63187	0.208019	0.109167	0.228597	0.31	0.0384246	0.473309	0.17943	0.231109	0.0720621	0.0427231	0.0229664	0.044548	0.000758176	0.217091	0.065212	0.275384	0.0285295	0.0396235	0.0392804	0.139123	0.00316933
1106	2.3688	1.11801	1.50348	0.181965	0.280085	0.0112489	0.0966087	0.00548769	0.364902	0.226933	0.0634388	0.337761	0.169649	0.0187494	0.318827	0.0284018	0.0715336	0.149893	0.00442649	0.00891286	0.306595	0.0387314	0.464532	0.0225171	0.0719977	0.0263111	0.0710625	0.000825399	0.0631242	0.0665767	0.115991	0.01373
1107	0.00606301	0.00454818	0.000374168	0.0391325	0.263854	0.0315146	0.0885352	0.00210628	0.166712	0.388452	0.191548	0.0966323	0.0196532	3.62007e-05	0.000170792	0.00985961	0.14426	0.0826882	0.428657	0.193399	0.0509865	0.0526415	0.166866	0.00712299	0.205783	0.029424	0.0426251	0.0134921	0.0404037	0.00876928	0.0155082	0.000242312
1108	0.307826	0.000106017	0.0712721	0.193497	0.246085	0.0756649	0.265763	0.00494045	0.999106	0.0257883	0.00446419	0.0991757	0.026844	0.0475984	0.393097	0.0486514	0.0988893	0.000806598	0.175619	0.0209241	0.134944	0.0138295	0.00669449	0.00688205	3.91906e-05	0.0022358	0.00599366	0.000765276	0.00460288	0.001079	5.19182e-05	0.0169105
1109	0.998063	0.452179	1.20639	0.70568	0.14474	0.116273	0.448136	0.0212976	0.015176	0.00385732	0.419927	0.0213439	0.210996	0.00164503	1.35775	0.0617398	0.0776535	0.330662	0.137472	0.335961	0.0469185	0.00535905	0.443597	0.00335026	0.0442625	0.0284857	0.017688	0.00192476	0.000353172	0.00302239	0.0814301	0.000802718
1110	0.00512181	0.216596	0.00201657	0.566496	0.452697	0.593174	0.0369515	0.113984	0.046123	0.00569377	0.00307164	0.0809514	0.000801615	0.00543253	0.553123	0.211983	0.104341	0.165143	0.0866419	0.182015	0.564986	0.216605	0.651428	0.00796203	0.145814	0.0621919	0.119523	0.00297665	0.0207657	0.00469336	0.0165913	4.03834e-06
1111	0.106579	0.0585265	0.117085	0.186407	0.530808	0.696942	0.399015	0.0374025	0.564465	0.254533	1.75688	0.25609	2.28489	0.41052	3.41372	0.495849	0.556287	0.00984919	0.600564	0.000811008	0.000897216	0.0454145	0.0143954	0.0922627	0.0424215	0.0614365	0.0471811	0.0248031	0.0255246	0.0109339	0.213159	0.00170873
1112	0.61892	0.434427	0.730789	0.0538905	0.645682	0.917151	0.179175	0.367173	0.540857	0.0737144	2.08254	0.0134112	0.121598	0.0253227	0.146581	0.00469475	1.11683	1.071	0.421876	0.181376	0.0797227	0.0483373	0.412326	0.0360803	0.000141746	9.45606e-05	0.00560171	0.00187619	0.0203547	0.0192847	0.103241	0.00653122
1113	0.0226354	0.000455979	0.0952528	0.103442	1.62335	0.275256	0.881985	0.26084	0.5879	0.00893645	0.0344858	0.0177926	0.420455	0.419426	0.0724617	0.0507542	0.00248757	0.0225048	0.037235	0.000409248	0.0126337	0.0142576	0.140028	0.000298481	0.000419552	0.0160581	0.0313353	0.000563955	0.0613894	0.0137238	0.0265892	0.0076617
1114	0.00893888	2.7302e-06	0.010953	0.0293215	0.267123	0.413036	0.0719201	0.0264917	0.0205632	0.099603	0.443821	0.283246	0.0071549	0.0101095	1.1482	0.000135873	0.0114072	0.0620849	0.204935	0.0793684	0.00149996	0.0186246	0.000588196	0.00542468	0.137542	0.0693203	0.126421	1.37553e-06	0.0117348	0.028038	0.0349691	0.0152678
1115	1.46139	0.703945	0.00655377	0.276629	0.0110624	0.141519	0.163642	0.512008	2.20609	1.37326	3.39047	0.692635	0.180273	0.0166976	1.53403	0.00769996	0.00258559	0.000152165	0.00149556	0.129877	0.0101915	1.82115e-05	0.182859	0.00759332	0.0474773	0.0277679	0.0991258	0.00895941	0.000354812	0.000775795	0.0973973	0.00127459
1116	0.120611	0.277122	0.54518	0.31581	0.279111	0.260119	0.232718	0.115721	1.32347	0.000930944	0.00215797	0.275778	0.595971	0.143036	1.10134	0.00638665	0.785297	0.20874	2.65874	0.228934	0.0108268	0.000770969	0.215187	0.00232254	0.00408627	0.00112141	0.00347507	0.0154997	0.0873155	0.00176951	0.149101	0.000264223
1117	1.3947	1.40524	1.95627	1.17242	0.054534	0.0228949	0.316723	0.0021303	0.0140501	0.013054	0.00832464	0.00275647	0.548907	0.0262017	0.00905157	0.0942	0.000508372	4.1262e-06	0.0536734	0.0325516	0.0261075	0.000424595	0.194159	0.00191652	0.00864113	0.00193627	0.0454051	0.0141597	0.0532808	0.0025261	0.145463	0.000318725
1118	1.01049	0.117595	1.92682	0.00662256	0.0294012	0.0170072	0.000797315	0.0851457	0.0921232	0.0142549	0.628496	0.0170643	0.00770961	0.0814566	0.42608	0.197734	0.200403	0.469394	0.136535	0.143683	0.0259891	0.00319749	0.39348	0.0102368	0.032996	0.0254451	9.94804e-06	0.0073467	0.0357672	0.00930165	0.00134295	0.00274814
1119	0.102496	0.0430391	0.0100117	0.0106678	1.25659	0.326308	0.615373	0.284791	0.483774	0.0222215	0.0235899	0.0416196	0.315909	0.45358	2.14871	0.316311	0.297362	0.0856168	0.543248	0.00823974	0.000458956	0.139328	0.0112812	0.0275197	0.0908123	0.042167	0.0590445	8.84464e-08	0.117101	0.0834083	0.0265053	0.0641578
1120	0.105596	0.100152	0.235324	0.0798603	2.4067e-05	0.140209	0.165258	0.0192057	0.000515858	0.000759332	0.61777	0.0842938	0.154883	0.144081	0.0859319	0.0280652	0.0551623	0.0200047	0.26663	0.0135912	0.0225179	0.0407767	0.0334723	0.0564392	0.0522641	0.0166568	0.136566	0.0324429	1.11174e-05	0.000411302	0.0106078	0.00677767
1121	0.498588	0.0162002	0.137693	0.537352	0.0148213	0.0465095	6.82645e-05	0.0266842	0.228093	0.382937	0.115756	0.0075477	0.0302195	0.0018865	0.922807	0.00461991	0.285021	0.0853528	0.389612	0.000243035	0.233461	0.0254468	0.0148792	0.0136914	0.00530438	0.0103229	0.038518	0.000502818	0.0594915	0.0275952	0.050545	0.00976107
1122	0.791101	0.540942	1.41148	0.0516384	0.004888	0.173153	0.156999	0.00692596	0.433662	0.114009	0.0211388	0.0777559	0.443827	0.300368	1.04239e-19	0.000542786	1.87277	1.02422	1.80703	0.241685	0.00138685	0.0107071	0.320864	0.00260666	0.00155377	0.0298491	0.0607588	0.0367781	0.0805698	0.0328077	0.00367159	0.0235214
1123	0.546464	0.676641	0.433878	0.550227	0.103707	0.108668	0.31436	0.430152	0.0985986	0.0226943	1.22779	0.000492246	1.32746	0.373632	0.0768005	0.0180571	0.0733013	0.0214126	0.16244	0.013456	0.0376798	0.272411	0.171728	0.061874	0.00389751	3.05664e-05	0.0149711	0.00716484	0.000550365	0.00215165	0.0213637	7.86995e-06
1124	0.315847	0.483631	0.249884	0.173786	0.802023	0.113737	0.177285	0.0142902	2.59497e-07	0.18114	0.810295	0.0549865	0.504923	0.343337	1.49603	0.067594	0.518675	0.449033	0.272707	0.00232397	0.0244046	0.086769	0.00747466	7.5319e-06	0.0313766	0.0452651	0.000917441	0.00354644	0.0417613	0.0222546	0.165046	0.0081002
1125	0.220999	0.0145596	0.000964177	0.151008	0.373321	0.613398	0.0749744	0.172317	0.0623554	0.00897135	0.463054	0.0249207	0.101514	0.0819438	0.437037	0.105404	0.197409	0.072939	0.985879	0.0312129	0.0836032	0.0942819	0.543366	0.00388927	0.0789006	0.0929921	0.00117132	0.0643581	0.0263011	0.00816039	0.00559462	6.60629e-06
1126	0.140212	0.140104	0.0194538	0.179292	1.18464	1.05319	0.097038	0.55781	0.363544	0.308892	0.00656759	0.0624859	1.21011	0.892904	1.43208	0.248449	0.0611374	0.0391667	0.00505048	9.60157e-05	0.153106	0.0461995	0.0348846	0.00717451	0.0364809	0.00503835	5.39217e-05	4.69525e-07	0.00114951	0.00709885	0.0974966	4.10927e-05
1127	0.352054	0.0285353	0.902336	0.0648087	0.0366304	0.115231	0.880925	0.150384	0.0116737	0.0959427	0.239109	0.0281785	0.280459	0.0974282	0.529165	1.51498e-06	0.502224	0.15559	0.590022	0.00712933	0.107578	0.000139659	0.471	0.00230453	0.0365097	0.0437919	0.037726	0.0363455	0.0688613	0.000171083	0.0677144	0.0039001
1128	0.0807794	0.101027	0.6973	0.102937	0.232624	0.33285	0.424116	0.488295	0.158174	0.0366404	1.43502	0.0354056	0.0119145	2.06011e-08	0.284747	0.0194365	0.259907	0.0276998	1.06614	0.081883	0.101447	0.0257414	0.0113119	0.00352146	0.00645632	0.00640446	0.019684	0.000842497	0.0191963	0.00214732	0.0602789	0.001372
1129	0.822543	9.71056e-05	1.84625	0.0272943	0.590706	0.110972	1.53455	0.00110761	0.0231229	0.0661741	0.352562	0.00819371	0.0532099	0.0385842	0.312005	7.5102e-05	1.47029e-07	0.0971748	0.173279	0.0271661	0.243173	0.10437	0.0167093	1.16606e-05	0.00777816	0.000645807	0.000177734	0.00781908	0.084244	0.0299086	0.609537	0.00615524
1130	0.397526	0.00033246	0.572287	0.167567	3.22961	0.946094	1.30295	0.20027	0.0208777	0.109714	0.510139	0.0114168	0.324899	0.156761	1.67366	0.25163	0.14391	0.110949	0.417912	0.0656676	0.0126511	0.0151493	0.139157	0.000156836	0.0738283	0.0013913	0.0430281	0.00812743	0.0357973	0.0133939	0.15959	0.000728265
1131	0.13466	1.14966	1.56645	0.445591	0.0979118	0.000845446	0.0310906	0.00238944	0.413521	0.0754536	0.0201727	0.115677	0.839991	0.0885248	1.61168	0.00110051	0.206125	0.0504558	0.0555854	0.00736267	0.113879	0.102503	0.0660838	0.000949916	0.00513909	0.0484134	0.092062	0.000989354	0.0895406	0.0325609	0.538967	0.092445
1132	0.684185	0.510941	1.03383	0.0898159	0.553428	0.00409159	0.0837358	0.393884	1.18708	0.967911	0.33644	0.21099	1.81833	1.14086	0.068851	0.00430001	0.000115849	0.00935754	0.0340645	0.0188773	0.024718	0.028177	0.00318442	0.00849341	0.211551	0.0168417	0.0223129	0.00907741	0.0219462	0.0137562	0.0369238	0.000138511
1133	3.27678	0.000598036	3.17493	0.0588147	0.125652	0.689195	0.0504005	0.188803	1.51234	0.638702	2.02391	0.0792652	0.40118	0.0490675	0.0444503	0.240775	0.0829024	0.127618	0.0688064	0.0268158	0.0424069	0.0123807	0.00351023	0.0278679	0.00524419	0.00177887	0.0325372	0.000211226	0.00965351	0.00930371	0.0493707	0.00136877
1134	1.0285	0.815952	0.35405	0.207321	0.0184761	0.0256539	0.246418	0.0419151	2.06818	1.28665	3.32402	0.276647	2.36059	1.04588	0.165172	0.227288	0.240998	0.00224459	0.675629	0.0248121	0.0663321	0.0185527	0.0398074	0.00314899	0.00341681	0.000379358	0.00219502	0.00682285	0.0244594	0.0065815	0.0125789	0.0248896
1135	0.123588	0.0528856	0.12469	0.0216269	0.425992	0.376237	0.711436	0.283423	0.134278	0.0622607	1.08965	0.0436055	1.22087	0.234232	0.0195219	0.0131204	0.668043	0.101146	0.209984	0.00712797	0.112167	0.055821	0.231708	0.000121798	0.000604809	0.00579448	0.0117166	0.0145013	0.0115098	0.000353175	0.194754	0.0213288
1136	2.41303e-05	0.074909	0.311751	0.0362809	0.0046853	0.06194	0.0470003	0.844092	1.10618	1.1459	0.253853	0.049206	0.00159437	0.00490881	0.767898	0.161258	6.22924e-05	0.0179165	0.00170786	0.0911354	0.0732586	0.00224296	0.00237309	0.0122651	0.00243407	0.0205555	0.00479526	0.000247421	0.134043	0.137129	0.00293128	0.00228656
1137	0.00440304	0.218567	0.737498	0.00404725	2.09351	1.36659	2.62847	0.0766642	0.145733	0.514408	0.730154	0.524747	0.868174	0.416451	0.668835	0.158751	0.0409823	0.000555772	0.0332764	2.21507e-05	0.0183613	0.00100183	0.00585381	0.0101346	0.0223655	0.0253232	0.0114979	0.000637942	0.01352	0.00040496	0.0242346	0.00290857
1138	7.40714e-07	0.00542983	0.239614	0.358555	2.33257	0.726292	2.29099	0.000115332	0.0223774	0.410644	0.0180948	0.0535464	0.0962714	0.0169685	0.0105838	0.0785866	0.639613	0.788503	0.00694893	0.167866	0.35456	0.14392	0.0656065	0.00859699	0.0209387	0.00279414	0.208564	0.02227	0.105469	0.0346232	0.19801	0.0115068
1139	0.140423	0.118422	1.66627	0.00781497	0.102558	0.594211	0.0150944	0.319363	0.80981	0.536713	0.0012606	0.0445429	0.246195	0.249779	0.0221541	0.0435977	0.464196	0.00259329	0.53406	0.00848106	0.0454179	0.0381398	0.0852849	0.00203652	0.0530229	0.0186728	0.0951681	0.028401	0.00352175	0.000484363	0.0773892	0.00637831
1140	0.389477	0.283255	1.88006	0.436011	0.0842002	0.540597	0.076716	0.316612	0.83324	0.184455	0.088885	0.0837041	2.56211	0.136405	0.650892	0.00898443	1.79289	0.792938	1.82717	0.613283	0.00995347	0.0240568	0.194885	0.12438	0.0437262	0.00183647	0.122786	0.00433813	0.000230597	0.000133791	0.0752247	0.00776466
1141	0.254118	0.00588362	1.22704	0.145301	0.391826	0.17903	0.0460716	0.374157	0.185805	0.1135	0.00612645	0.142305	0.747347	0.0594903	2.59258	0.000105367	0.199609	0.0140136	0.137392	0.0599553	0.0124279	0.000165533	0.402887	0.0255998	0.04399	0.0018209	0.0157621	0.00105208	0.00732041	0.0631453	0.0576817	0.0137747
1142	0.484909	0.191261	1.45299	0.395627	0.0900627	0.0110152	0.493917	0.0805174	0.263614	0.322001	0.302279	0.290776	0.00133412	0.21015	1.2068	0.101481	0.248896	0.0030149	0.0358097	0.0182226	0.00555339	0.00561412	0.219773	3.49234e-05	0.15504	0.0540137	0.248257	0.0386047	0.0280143	0.00829648	0.0131667	0.000600849
1143	1.3424	0.190067	1.88022	0.00172731	0.456038	0.411162	0.262204	0.00190755	0.173254	0.173034	0.113351	0.224354	0.0655799	0.000570792	0.384832	0.183048	0.505396	0.0541597	0.010462	0.0325504	0.000604248	0.000339229	0.000465607	5.62913e-05	0.182544	0.0545322	0.057949	0.00245346	0.0145018	0.00985788	0.00466265	2.5465e-06
1144	0.15219	0.0788921	0.000693967	0.0724052	1.8468	0.0502133	1.39357	0.288601	0.000454789	0.0525304	0.343707	0.0621053	0.0924373	0.259299	0.299064	0.659711	0.0222608	0.150488	0.368995	0.0586574	0.0965021	0.0117737	0.468227	0.00155405	0.00716864	0.0605744	0.0543923	0.00592927	0.00266717	0.0103475	0.00291984	0.000437525
1145	0.0714957	0.00301772	0.0184319	0.127105	0.460451	0.0779888	0.584733	0.393085	0.754346	0.192073	2.85172	0.00523246	0.484698	0.98563	0.0171421	0.322394	0.169158	0.180323	0.0415196	0.00126888	0.0365643	0.0471264	0.00127841	0.0157997	0.12333	0.0583245	0.107738	0.0418421	0.012576	0.0286028	0.0358856	0.00323019
1146	0.0989396	0.0155023	0.674208	0.345865	0.616031	0.156568	1.81936	0.858316	0.441605	0.162673	0.785482	0.106293	1.25282	0.04716	0.182053	0.24596	0.808415	0.0784033	1.37702	0.342257	0.144493	0.00686952	0.072559	0.0005042	0.133362	0.0447393	0.0454502	9.25269e-05	0.275095	6.40366e-05	0.460116	0.0213902
1147	0.053101	0.00157113	0.0478247	0.132941	1.46661	0.367048	1.63945	0.0380471	0.335405	0.0574222	1.03099	0.137699	0.0749891	0.0122949	0.677689	0.00251169	0.0364679	0.0406038	0.087507	0.0627319	0.00776915	4.98377e-05	0.427394	0.00241406	0.0709829	0.0184922	0.00417623	0.0178048	0.0504314	0.0401612	0.000458207	0.0176933
1148	3.39219	2.23866	4.1485	0.303369	1.42443	0.238611	3.37441	0.0695664	1.3782	1.31879	0.702921	0.0430953	0.277852	0.000384213	1.29053	0.00453539	0.0217953	1.86057e-05	0.470415	0.0426125	0.0290402	0.0110441	0.00502578	0.0204178	0.0337744	0.00331569	0.0508275	0.0592585	0.0693849	0.00943596	0.0887746	0.003624
1149	0.000103521	0.111912	0.117178	0.448394	1.35082	0.274413	0.0588851	0.0176893	0.151378	0.193181	0.897288	0.325595	1.90656	1.02624	0.783782	1.77362e-05	0.231373	1.26454e-05	0.454839	0.000196313	0.255772	0.065245	0.00514809	0.000505758	0.0595703	0.0020648	0.0146898	0.00133793	0.165998	0.0325883	0.503248	0.0103348
1150	5.00889	0.415798	4.35215	0.105053	1.82689	0.455024	1.52636	0.128183	0.0940361	0.0160333	0.323236	0.000831192	0.287322	0.314661	1.65931	0.860331	0.201815	0.698671	0.00648488	0.229608	0.271264	0.13771	0.0229299	0.100111	0.0255222	0.00657382	0.0521736	0.000854072	0.0565036	0.0232623	0.180839	0.00198996
1151	2.15401	2.42759	2.30249	1.12977	0.0829719	0.0379709	0.277629	0.587344	0.653413	0.179775	1.42152	0.0247045	0.021352	0.0266112	0.432099	0.01222	0.137198	0.00464165	0.0405026	0.0862425	0.0592417	0.0554273	0.281131	0.263747	0.0268972	0.0191365	0.000564556	0.00243686	0.011497	0.000508589	0.108542	0.0141385
1152	1.67527	0.857203	1.57131	0.139632	0.0198298	0.0167444	0.0519699	0.16943	1.66515	0.0307276	0.116139	0.0262728	0.0355311	0.51118	0.477274	1.9502e-05	0.00177559	0.0490565	0.00605231	0.231589	0.369855	0.228097	0.126781	0.00912246	0.0303092	0.000380199	0.119385	0.0218236	0.0774821	0.00868297	0.0965229	0.00231823
1153	0.711169	0.380348	1.8031	0.142887	0.0245172	0.0477492	0.0157256	0.120414	0.0037938	0.0112527	0.921763	0.0503441	1.03981	0.189823	0.0106293	0.412325	0.00747899	0.121728	0.21835	0.0279499	0.703112	0.478199	1.94171	0.467619	0.102742	0.0540826	0.124001	0.00104705	0.0267152	0.00124295	0.115252	4.38171e-05
1154	0.233772	0.047979	0.933321	0.0623007	0.00447027	0.022654	0.000488402	0.0974594	0.165717	0.00121295	0.110306	0.163882	0.000854149	0.208168	0.121526	0.0106064	0.0337034	0.00493912	0.0557306	0.042875	0.0292683	0.134232	0.0234201	0.0138941	0.0403786	0.108541	0.00178697	0.00255062	0.0294095	0.0121884	0.074196	0.00209211
1155	0.905757	0.00378117	2.45199	6.02149e-05	0.168718	0.0250773	1.84862	0.177273	0.0594089	0.0611802	0.368586	0.00230286	0.566561	0.139199	0.0789323	0.110244	1.63973	0.527773	1.64828	0.161307	0.666602	0.0472285	0.615557	0.0181597	0.000275929	0.00748295	0.0216119	0.0198843	0.00366199	0.00853753	0.531128	0.00180921
1156	0.0398009	0.0427767	0.341579	0.0228002	0.173691	0.0451353	0.51824	0.00369118	0.151253	0.560435	0.00696417	0.348702	0.0411105	0.00318861	0.00635737	0.140286	1.74712	0.650486	0.448525	0.287629	0.00282702	0.00414907	0.123746	0.0273182	0.0348469	0.0215726	0.0216402	0.0234794	0.101331	0.00736828	0.370983	0.000576747
1157	0.000182076	0.22854	0.0440793	0.606347	5.05193	0.00383508	3.29028	0.00275252	0.00307486	0.000253909	0.262215	0.00441936	0.390933	0.134595	0.00784798	0.0859004	1.22868	0.767041	1.39755	0.302986	0.00129291	0.00486677	0.261637	0.0314347	0.0143835	0.00447557	0.0161736	0.000942636	0.0441924	0.0273478	0.0429463	0.000988818
1158	1.39823	0.159538	1.33214	0.113929	1.40946	0.527673	1.33387	0.335521	2.15502	1.26256	0.155925	0.0586232	0.0326279	0.0694941	0.0561738	0.00724604	0.65756	0.217474	0.929787	0.0472735	0.401348	0.0568683	1.03664	0.0907232	0.0703285	1.08628e-05	0.522239	0.00519724	0.12436	0.0528803	0.0267124	0.0408105
1159	0.794734	0.790461	3.1093	0.0327663	0.0244763	0.0779322	0.328176	0.230724	3.85841	0.635597	1.13003	0.15296	0.012404	0.0569584	0.175929	0.331514	0.0423169	0.337105	0.0517214	0.216592	0.00843218	0.0291817	0.0542238	0.0304939	0.16805	0.021107	0.174379	0.00134983	0.00292607	0.0213177	0.202885	0.00586724
1160	0.358998	0.094502	2.72243	0.0147835	0.203845	0.380644	1.30595	0.0775729	0.913006	0.429252	1.87487	0.135099	0.244672	0.0105243	0.590608	0.332642	0.000474849	0.00117835	0.498817	0.0410838	0.176645	0.00964787	1.15497	0.0194091	0.00223723	0.00742643	0.0684322	8.10726e-05	0.050417	0.0244881	0.0801307	0.00311351
1161	0.00196116	0.0640352	0.229235	0.0923283	0.79105	0.124249	1.52721	0.00449608	0.0415371	0.00712603	0.0150333	0.0105402	0.134802	0.106917	0.0316176	7.38869e-05	0.00285439	0.197262	0.145229	0.264753	0.00484425	0.130154	0.00979464	0.127147	0.00637135	0.00192689	0.071926	0.0353699	0.0250604	0.0511773	0.149906	0.0381976
1162	1.54409	0.135827	2.5129	0.172686	0.658546	1.44856	1.1858	0.0204133	0.433537	0.386837	0.245768	0.633541	0.232536	0.010376	0.0684212	0.0948656	0.00152846	0.099653	0.186895	0.00471568	0.16561	0.0988051	0.452767	0.0382028	0.0122498	0.00023089	0.00565252	0.04606	0.0722359	0.00866038	0.000520202	0.00236912
1163	0.0497366	0.187905	0.283781	0.0598082	0.00255883	0.017578	0.00125423	0.0288533	0.823721	0.922639	1.32235	0.0644593	0.0013276	0.00206165	0.0459808	0.00363798	0.21381	0.26237	0.00102951	3.71796e-05	0.0171232	0.0015213	0.0598316	0.001473	0.0110717	0.0457049	0.357866	0.00397034	0.0367586	0.0200239	0.0291368	0.00259979
1164	0.0534645	0.0180138	0.0468392	0.364513	0.407805	0.855441	0.0119995	0.169147	0.524786	0.143387	0.1746	0.01347	0.433674	0.067201	0.141481	0.016979	0.189287	1.33721	0.00736335	0.672075	0.155889	0.0271546	0.32733	0.00792234	0.0935933	0.0462942	0.105502	0.0288932	0.0442852	0.0135546	0.124259	0.00149087
1165	0.0581781	0.187777	1.67328	0.00861316	1.53912	5.50889e-05	1.87452	0.00649445	1.27241	0.962762	2.56501	0.300471	0.686813	0.148863	0.155176	0.0709244	0.0689234	0.0217728	0.207892	0.12158	0.0846198	0.000669045	0.634002	0.0353055	0.0124819	0.0782565	0.137582	0.0499529	0.0561788	0.00622593	0.761896	1.05962e-05
1166	0.129965	0.0537269	0.531638	0.0976567	1.68057	1.3602	2.62368	0.446481	0.0436733	0.152288	0.237374	0.0134932	1.62578	0.394176	1.14755	0.328358	0.417479	0.249094	0.0280534	0.166951	0.158789	0.0458812	0.478792	0.0179105	0.0437585	0.0934221	0.0720236	0.0530035	0.00209088	0.009396	0.0197696	0.000207472
1167	0.00535732	0.0215709	1.414	0.0339658	0.42772	0.353869	0.158428	0.121707	1.30635	0.210499	0.140197	0.164825	1.42047	0.809395	2.22541	0.178749	0.00276074	0.0484332	0.0143527	0.126424	0.00589177	0.000126646	0.0260107	0.00895138	0.0688185	0.0632103	5.10414e-05	0.0079326	0.000442193	0.107277	2.21098e-06	0.000558747
1168	0.1741	0.000237256	0.113813	0.137745	0.204284	0.773325	2.60106	0.17494	0.0192792	0.0427617	0.0581148	0.176149	0.0880772	0.0717189	0.163278	0.138069	0.16702	0.00443545	0.495805	0.203362	0.0020885	0.00163468	0.000148607	0.0600202	0.0115115	0.000522063	0.165623	0.0249047	0.0250808	0.0344018	0.0319771	0.0110372
1169	0.829506	2.25082	3.43319	0.377524	0.260738	0.527939	0.065479	0.00597996	1.83862	0.239685	2.30074	0.348629	0.192729	0.282864	0.140311	0.255996	0.149114	0.0594538	0.31836	0.0639864	0.410865	0.0735941	0.00808847	0.000590649	0.0869562	0.00701863	0.263432	0.00272347	0.132677	0.0426903	0.137539	0.0277868
1170	0.14992	0.0249921	2.39386	0.00147811	0.118905	0.90039	0.613252	0.413643	0.561212	0.657258	1.42359	0.215919	0.0765601	0.0656675	0.0286744	0.000806938	0.610604	0.364215	0.809175	0.03919	0.065864	0.000390285	0.0189975	0.0405967	0.45262	0.170444	0.325652	0.060574	0.00631648	0.00304058	0.0140419	0.000943994
1171	0.198951	0.202213	1.05345	0.0281716	0.123545	0.468596	0.0949548	0.474889	2.1123	1.18289	0.125427	0.321138	0.397414	1.11301	0.0721606	0.640256	0.000152781	0.00261308	0.135558	0.0368417	0.333867	0.404256	0.458424	0.150475	0.00860102	6.30843e-06	0.0216321	0.00541246	0.042761	0.0361476	0.006013	0.0344971
1172	0.147398	0.0210857	1.31615	0.0288733	0.278079	0.812559	0.340945	0.00419988	0.488707	0.128124	0.527755	0.0755461	0.46281	0.22155	0.404376	3.20395e-07	0.365533	0.106697	0.69245	0.0071658	0.0341078	0.0354385	0.00396589	0.0533864	0.00817106	0.0434706	0.177691	0.0186382	0.0213081	0.00282185	0.0229067	0.00527234
1173	0.257099	0.448709	4.68193	0.878682	1.04031	0.308229	2.71324	0.0826949	0.00700395	0.15554	0.744957	0.0185003	0.426882	0.662413	0.0345964	0.0283631	0.00204737	0.132767	0.260454	0.028194	0.00263519	0.00763885	0.00359695	0.00304867	0.108937	0.00536644	0.0753301	9.16301e-05	0.156768	0.0702468	0.0626579	0.0298653
1174	0.828838	0.0185894	2.26093	0.000477835	0.000109361	0.0256199	1.07071	0.01521	0.800158	1.03799	0.00335395	0.107705	0.700407	0.413597	1.69935	0.256754	1.59565	0.0932247	1.70735	0.169891	0.0561556	0.0378272	0.329433	0.0133128	0.130616	0.0215137	0.202057	0.000910499	0.0196903	0.0103361	0.0775076	0.00304408
1175	0.275304	0.180474	0.96861	2.77841e-05	4.96821e-07	0.189596	0.105232	0.0869523	0.0413802	0.223777	0.556545	0.260874	0.0438177	0.353513	9.09125e-06	0.0979056	0.0759699	0.0421624	0.776969	0.00298182	0.356925	0.0965211	0.737323	0.058902	0.00574952	0.0101821	0.0171714	2.00323e-06	0.00131453	0.000235522	0.117535	0.00323711
1176	1.02312	0.0223003	0.00417126	0.0826227	0.0271723	0.54145	1.85487	0.265473	0.0030822	0.572566	1.1565	0.220246	0.838276	0.622214	1.64312	0.104078	0.342485	0.00223386	0.564474	0.0908179	0.0252592	0.0770969	0.0866346	0.198886	0.0993124	0.00809566	0.229498	0.0330118	0.112301	0.0183169	0.00117452	0.0140228
1177	1.1424	0.0952152	2.12001	0.0066872	0.394551	0.030454	2.91366	0.132556	0.182449	0.0494365	0.165177	0.280831	1.2789	0.0118633	0.138172	0.00970538	1.25944	1.86425	0.42731	1.02383	0.0978538	7.36531e-05	0.029457	0.0386575	0.23098	0.158143	0.154429	0.00941469	0.221257	0.0973059	0.658842	0.0736875
1178	0.599924	0.000979064	1.48113	0.0686749	1.85143	0.843086	1.99352	1.45267	0.0841424	0.0202313	0.00132334	0.134708	1.86058	0.568473	1.72142	0.231704	0.222272	0.509507	0.224103	0.1377	0.408089	0.0176654	0.0427763	0.0335598	0.00997017	0.000398055	0.070372	0.0135421	0.131663	0.0243243	0.0486079	0.01053
1179	1.43809	0.249556	0.678806	0.0723578	0.223638	0.00101398	2.2318	0.0282471	0.0672882	0.136617	0.411225	0.0930335	0.00942128	0.0606704	0.107122	0.00403819	0.375225	0.441597	0.0103654	0.000299167	0.0843663	0.00584612	0.569684	0.00697911	0.0531631	0.0223847	0.0653143	0.00154202	0.00361722	0.00726729	0.168875	0.00395895
1180	1.19447	0.0763908	0.176328	0.00378068	0.129718	0.387993	0.0374603	0.824878	0.349006	0.236098	0.331591	0.00353387	0.606406	0.0808059	0.000103631	0.00809282	1.70767	0.00719739	1.34107	0.00232551	0.00127644	0.0175504	0.0788817	0.00554259	0.0352977	0.0788173	0.115025	0.0221359	0.000847003	0.000873934	0.0109898	0.00700692
1181	0.259862	0.501562	2.6228	0.220241	0.698093	0.696809	1.86377	0.410554	3.65458	0.772642	1.49281	0.0893532	1.1635	0.54226	0.319029	0.209761	0.356828	0.177549	0.0169008	0.0261322	0.0260411	0.0265348	0.073693	0.00474251	0.159972	0.0337953	0.0790473	0.018503	0.0137973	0.017854	0.0668857	0.0196392
1182	0.669609	0.00160731	0.494453	1.35106e-05	0.101327	0.869341	0.018404	0.00420745	0.959724	0.00980996	0.704917	0.0407262	0.0855742	0.789527	0.0251094	0.0123022	0.200087	0.0183718	0.0013441	0.00231891	0.0136449	0.0747766	0.00975105	0.000247993	0.0275745	0.0347234	0.0315498	0.0141726	0.122315	0.00231117	0.0225674	0.00256034
1183	0.493352	0.0992203	0.479361	0.0357164	11.583	0.0610269	6.65202	0.118613	0.839951	0.0328862	0.804651	0.000918512	0.0334948	0.45559	0.393568	0.159125	1.18231	0.445345	1.0573	0.028264	0.202826	0.10134	0.0082875	0.0558974	0.0381734	0.0165592	0.0130465	0.000137433	0.0137814	0.016508	0.147912	0.00238846
1184	1.49728	0.0428154	0.674871	0.0022797	0.0134717	0.0357213	0.848473	0.056057	0.773728	0.457219	0.00101361	0.00566883	0.0337887	0.0238833	0.151765	0.0798859	0.290543	0.493896	6.85061e-06	0.0435596	2.57274e-05	0.00139119	0.000543372	0.141152	0.00273669	0.000509406	0.0206633	0.0011689	0.00246184	0.000952539	0.00319503	0.00111598
1185	0.925135	0.00533958	3.9259	0.0435791	0.0212354	0.549197	0.192567	0.00777453	1.41829	0.655101	1.21331	0.1781	0.399616	0.283132	0.0143069	0.0185738	0.00997637	0.147199	0.0105244	0.000187518	0.0324304	0.00739134	0.194604	0.102022	0.016307	0.0698129	0.00843142	0.0285116	0.00152351	0.00792047	0.083739	0.00196479
1186	0.831161	0.117861	2.61474	0.446201	0.757045	0.383383	1.76811	0.942911	0.00350914	0.00850897	0.165701	0.314096	0.550447	0.04911	0.00404544	0.00622027	0.00953633	0.379492	0.0012058	0.0047068	0.140323	0.00760465	0.000125319	0.0147697	0.212015	2.35712e-06	0.0214397	0.00384472	0.00116003	0.000244704	0.439218	0.00241284
1187	1.15057	0.0186916	3.23596	0.0485323	0.00372521	0.136702	1.79207	0.0648264	7.00334	0.369961	3.1753	0.0571516	0.0924576	0.119341	0.301029	0.0108679	0.01932	0.0974589	0.183925	0.0831167	0.145071	0.0142089	0.429164	0.0110633	2.51578e-05	4.36403e-05	0.00870982	0.00749067	0.027708	0.00854443	0.0037967	0.00892311
1188	1.5379	0.264016	1.00912	0.198309	0.000172928	0.11742	0.101512	0.107094	1.44181	0.952136	1.02268	0.0104741	1.65494	1.0086	1.02268	0.0043421	0.398216	0.0131308	1.16349	0.00106418	0.066622	0.00736463	0.285112	0.00894515	0.209062	0.0183842	0.335573	0.00807388	0.0548102	0.000717971	0.106975	0.00796566
1189	1.52603	1.08783	0.88568	0.220439	0.334068	0.000295544	1.20612	0.0270614	1.68285	0.00376633	1.21062e-07	0.00105928	0.232071	0.027339	0.962759	0.0242972	0.384301	0.211753	0.959872	0.031258	0.231116	0.104899	0.0706574	0.0963725	0.216273	0.155959	0.397418	0.0214441	0.00311183	0.0616537	0.0158674	0.0245481
1190	2.95915	0.425779	8.74803	0.204357	0.0239069	0.170138	0.436219	0.335509	0.000257927	0.000249498	0.327718	0.0662527	0.0952891	0.350833	0.376517	4.6816e-06	0.0384099	0.0709527	0.0125982	0.231928	0.215773	0.00840168	0.811641	0.00135633	0.137459	0.113209	0.0473472	0.0176252	0.039921	0.00828262	0.356065	0.0302035
1191	1.76588	0.122903	2.13492	0.302408	3.77691e-05	1.02019	1.63785	0.419346	0.0812902	0.0695355	0.277608	0.000102158	3.31022	0.0784069	0.848338	0.060347	5.33017	0.17317	4.96489	0.0936705	0.297336	0.00902463	0.80328	2.02648e-05	0.00608968	0.00405786	0.0412383	0.00404469	0.0172895	0.00376262	0.133695	0.00042115
1192	1.65011	0.272607	0.385164	0.00664481	0.154863	0.224495	0.190444	0.029263	1.12716	0.459558	0.0551767	0.309493	0.630768	0.000120917	0.158213	0.144773	0.22112	0.0228816	0.166792	0.043504	0.170619	0.00228165	0.793836	0.000263852	0.0381403	0.0183608	0.0210734	0.00472274	0.0136859	0.00144017	0.100716	0.00894071
1193	3.0053	0.012994	0.741153	0.00152872	0.06762	0.0210855	1.14605	7.24835e-06	0.3188	0.176917	0.0251572	0.00157402	0.14948	0.0132401	0.0733053	0.0429006	0.0332543	0.696621	0.0785345	0.119105	0.00752316	0.117239	0.00161588	0.00303963	0.075813	0.0460678	0.0344317	0.00392349	0.12732	0.0324351	0.0064058	0.0028
1194	1.24691	0.809579	2.60286	0.326942	0.273819	0.0551161	0.0150037	2.30312e-06	0.152718	0.23681	0.690274	0.566489	1.38636	0.0775741	0.690273	0.0346127	0.00232386	2.32507	0.00113311	0.000250082	0.179878	0.00690189	0.00871736	0.0114361	0.12111	0.0224021	0.415342	0.0169933	0.0124845	0.00185275	0.0586889	0.00788995
1195	3.44676	0.0819371	0.00185772	0.00642293	0.420464	0.0968904	0.470603	0.0886277	0.683131	1.68749	0.93275	0.827297	0.50929	0.43293	0.641204	2.32385e-05	0.056784	0.241004	0.462328	0.00537893	0.0222871	0.14737	0.221011	0.00017682	0.0115968	0.0813533	0.295677	0.00513657	0.0264684	0.00461425	0.0581893	0.0160872
1196	1.8806	0.260843	0.0491521	0.0848391	0.618196	0.0087129	0.593943	0.0424662	1.08241	0.593943	0.593942	0.00586223	0.437873	0.0591877	0.593278	0.200051	0.0240981	0.00227767	0.0542976	0.131521	0.751677	0.192669	0.593943	0.0354163	0.139994	0.0396019	0.601779	0.129562	0.00547011	0.00258783	0.0795185	7.90786e-05
1197	1.13052	0.874805	1.07824	0.184462	0.318655	0.841054	1.61507	0.480842	0.407694	0.00900677	0.112545	0.0934483	0.0169554	4.54404e-05	0.548491	0.190573	0.628076	0.282972	1.05851	0.338855	0.0333676	0.00141281	0.182478	0.0443525	0.103566	0.000731741	0.00678352	0.0300292	0.24405	0.071321	0.00201335	0.00120465
1198	2.62536	0.154438	0.0043456	0.136075	3.29949	2.93868	3.77029	1.54381	0.211852	0.581764	0.121857	0.275356	0.0134045	0.249241	0.0366619	0.0872129	0.0339014	0.454334	0.0402921	0.0169226	0.295599	0.144814	0.000195674	0.0543457	0.0525869	0.00111594	0.0274069	0.00303781	0.00515153	0.00556737	0.225757	0.00694863
1199	2.45528	0.650983	2.08329	0.664697	0.0856115	0.102506	0.109165	0.0813975	0.186407	0.290592	0.463014	0.0409403	0.212126	0.00108566	0.413442	0.396965	0.00589988	0.0383303	0.0491342	0.119947	0.0761336	0.0201508	0.463014	0.000234428	0.0842226	0.0845427	0.0321363	0.000814936	0.0088539	0.000219741	0.00436426	0.00337367
1200	2.92156	0.251863	0.533472	0.134397	1.19645	0.81041	0.606244	2.42394	0.150808	0.023426	0.000425152	0.211843	0.858625	1.72013	0.492722	0.245168	1.08023	1.41896	0.00122317	0.26553	0.154313	1.38385e-05	0.422989	0.0514611	0.0631307	0.0110945	0.158472	0.018978	2.52751e-05	0.024519	0.0906599	0.0419368
1201	2.35143	0.116908	0.0890376	0.0560267	0.410765	0.0641071	0.384773	0.0122324	1.03151	0.305057	0.384773	0.0140823	0.0624144	0.0004605	0.310111	0.070777	0.272736	0.00516212	0.384754	0.0360406	0.0353522	0.0105505	0.0101771	0.119592	0.00221385	0.000120759	0.0581686	0.0488736	0.0354364	0.0256961	0.0659782	0.0644812
1202	3.07074	0.893329	5.29426	0.786234	0.338861	0.0347284	0.930805	0.0503259	0.891305	0.320135	0.348366	0.146967	0.51958	0.000281945	0.0592649	0.264734	0.332191	0.141629	0.221291	0.366031	0.0247243	0.0786323	0.00754208	0.0333226	0.100677	0.00122994	0.348366	0.0423341	0.081101	0.0270758	0.00269662	0.0239536
1203	2.08302	0.733964	2.56089	0.492927	0.254735	0.0248959	0.236939	0.307129	2.29329	0.00156828	0.58012	0.403212	0.204476	0.000722951	0.313768	0.100203	2.47524	0.676872	0.313768	0.0885337	0.00831371	0.0535913	0.123428	0.0469063	0.0256158	0.10914	0.011202	0.0174421	0.0123445	0.000266974	0.149104	0.0135804
1204	2.60907	0.102329	0.385093	0.619431	1.18238	0.056831	0.0026812	0.0461529	0.247525	0.0320468	1.01776	0.15095	0.0193717	0.206248	0.280926	0.0560765	1.03807	0.408887	0.938682	0.495001	0.139241	0.0794173	0.28098	0.0213876	0.00167237	8.98396e-06	0.0434132	0.0355379	0.00353749	0.0561454	0.259237	0.0307861
1205	2.34145	0.190289	5.83838	0.389082	0.896699	0.0186345	1.51194	0.233303	0.935855	5.84312	0.25	0.130327	1.16306	0.805182	0.47151	0.512548	0.402922	0.128165	1.40239	0.359959	0.182594	0.0998917	0.24998	0.0780041	0.0880877	0.0285755	0.00758597	0.0634631	0.0162296	0.0178506	0.348983	0.0492915
1206	0.32106	0.000326843	0.155772	0.0529653	0.0419685	0.046848	0.00821279	0.00296197	0.541505	0.25937	1.45725	0.0403151	0.25502	0.0971254	1.03787	0.0804384	0.0271072	0.00116292	0.120761	0.000386973	0.0382291	0.0234075	0.283436	0.0161168	0.0270217	0.0241256	0.809998	2.92532e-06	0.00771522	0.00426341	0.0451055	0.00225634
1207	4.29839e-06	0.00511593	0.86504	0.0925488	0.11144	0.0541474	0.02159	0.00280794	0.0530002	0.041036	0.00058746	9.10677e-05	0.176231	0.217582	0.437657	0.032144	0.0032677	0.062013	0.217675	0.00204315	0.159141	0.038734	0.0116751	0.00674958	0.00520843	0.00191835	0.677426	0.00694503	0.0103995	0.0114909	0.0123272	0.00146514
1208	0.0190158	0.0125511	0.921889	0.214972	0.000139575	0.0678436	0.477602	0.0528279	0.853998	0.313768	0.101605	0.0260017	0.00214149	0.313768	0.247342	0.00291039	0.111901	0.00169833	0.0449879	0.000719226	0.0542696	0.0202504	0.261667	0.0129879	0.0255549	0.00800025	0.921889	0.00180091	0.00656154	0.00832714	0.024157	0.00239701
1209	0.394974	0.348366	0.980547	0.0490587	0.314023	0.0586712	0.00167946	0.124278	0.00472398	0.019097	0.109967	0.0572245	0.067912	0.0196032	0.688022	0.0160438	0.17945	0.111843	0.000230011	0.00164415	0.0198998	0.00602421	0.00287714	8.87388e-08	4.10159e-06	0.000103799	0.3284	0.000715216	0.0176048	0.00548514	0.00109943	0.000193361
1210	0.0526285	0.0346078	1.04101	5.59493e-05	0.00245693	0.154348	0.0416716	0.551464	0.0267753	0.024236	0.0316195	0.00835401	0.10296	0.0382649	0.390577	0.00103911	0.0755463	0.00176548	0.476249	0.0155683	0.000371322	0.00251329	0.175362	0.000753724	0.0542794	8.74798e-07	0.177174	0.015731	0.00411237	0.000876609	0.0590957	0.000102894
1211	0.0594555	0.0398273	0.680642	0.0024485	0.505298	0.173334	0.488058	0.0250656	0.624828	0.382704	0.615257	0.0539963	0.00275841	0.0026635	0.224541	0.0335913	0.109898	0.0532209	0.475007	0.0119562	0.000603209	0.00620814	0.0631399	0.00419113	0.00378861	0.00524364	0.157672	0.000615482	0.00416603	0.0030673	0.0758992	0.0001866
1212	0.223045	0.0692692	1.16737	0.0536768	0.00383646	4.68421e-08	0.0172384	0.142997	0.199392	0.170161	0.149178	0.000196734	0.382404	0.122861	0.0322283	0.00133159	0.0679301	0.0282885	0.438815	0.0115136	0.00600234	0.000646218	0.0257438	0.0069075	0.103452	0.0404076	0.0163521	0.000467123	0.0094528	0.0147637	0.0025772	0.00145232
1213	0.0106119	0.0540905	1.23327	0.00301958	3.64096	1.59601	2.3384	0.678799	0.000577228	0.00215833	0.205215	1.00779e-05	0.195573	0.0908982	0.0251606	0.0122577	0.122196	0.00865212	0.52273	0.0156306	0.0831291	0.00249772	0.00120708	0.000105077	0.0199146	0.0339986	0.15018	0.0101891	0.0538784	0.0305333	0.141755	0.0238563
1214	0.0504673	0.00197066	0.633063	9.92177e-05	0.108361	0.0923398	0.246481	0.0242294	0.0489229	0.0664402	0.906368	0.000312918	0.0845972	0.0391789	5.59119e-07	0.0347606	0.254173	0.00302196	0.000204351	0.00954525	0.0485175	0.0324826	0.101617	0.000261268	2.65881e-05	0.00420197	0.514777	0.000520422	0.00301267	0.000170672	0.00560205	0.00623666
1215	0.171961	0.0640676	0.271167	0.0753251	1.23153	0.303051	0.0418581	0.00571238	0.157617	0.0075267	0.0242373	0.00296011	0.0548193	0.00548484	0.285367	0.0413287	0.34111	0.0584465	0.0211326	0.00543516	0.078146	0.05908	0.150217	0.000864775	0.0519855	0.0155179	0.00791381	5.19631e-05	0.0268082	0.00896507	0.133473	0.000839291
1216	0.127874	0.0501431	1.44181	0.0195094	5.67883e-06	0.009885	0.000269688	0.00452615	1.32984	0.269282	0.0908241	0.000815025	0.0459511	0.190081	0.014412	0.146457	0.424558	0.16438	0.0774565	0.0239747	0.0811314	0.0126425	0.335674	3.28311e-06	0.000316003	0.00245502	0.0410076	0.00767299	0.000971189	0.00150756	0.0205284	0.00719718
1217	0.380658	0.135184	1.51494	0.11765	0.00141943	0.0318785	0.176232	0.127584	0.00355819	0.0381147	0.0579685	0.0625559	0.502117	0.547873	0.00155175	0.0246275	0.0127305	0.0371388	0.202316	0.000288781	0.0356293	1.76392e-05	0.0793259	0.00148475	0.00195596	0.00115857	0.124209	0.00814783	0.0108519	0.000839442	0.0844376	0.000293971
1218	0.285996	0.0466283	0.0367568	0.0413807	0.706258	0.277367	0.253055	0.0493796	1.34705	0.741153	0.671388	0.00712266	1.45334	0.00333194	0.00529446	0.121677	0.0906891	0.0054144	0.0460685	0.0566175	0.00223746	0.00763733	0.197908	0.000579501	0.043332	9.34831e-05	0.519768	2.26471e-05	0.000331746	0.0038272	0.0031949	0.000257979
1219	0.783563	0.568902	0.00157353	0.0561059	0.284708	0.486159	0.453272	0.0621245	0.526366	0.238266	0.871457	0.0332847	0.0166871	0.0101153	0.000568947	0.174792	0.557492	0.0152217	0.0158558	0.0031129	0.147713	0.00960105	0.236644	0.00448828	0.000994339	0.0139264	0.149836	0.00139257	0.0222535	0.00833344	0.0522372	0.000114948
1220	0.0854392	0.0229887	0.55556	0.0174097	0.0729143	0.0560805	0.449469	0.00990061	0.370814	0.000134899	0.0762365	0.00381018	0.000698509	0.00980324	0.035902	0.0133419	0.0668613	0.10277	0.0973757	0.000759662	0.00470089	0.00461805	0.0757907	0.0117415	0.00892397	0.00752189	0.671909	0.000998489	0.00917443	0.00694273	0.00163482	0.000627681
1221	0.251999	0.0327168	0.942141	0.121669	0.794588	0.288318	0.109146	0.460664	0.845487	0.195343	0.0705313	0.0386427	0.0221638	0.0290969	0.0443167	0.0255538	0.175191	0.0717599	0.416227	0.00553023	0.0254016	0.0190172	0.0197747	0.0436549	0.060238	0.0357164	1.03174	0.0108738	0.0261847	0.0227063	0.00317976	0.00423623
1222	1.91026e-05	0.120536	0.670141	0.0839093	0.000211723	0.0463176	0.0545091	0.00887864	0.152842	0.0136056	0.133677	0.00210732	0.0846068	0.289939	6.84176e-06	1.96248e-05	0.0670101	0.00540518	0.018734	0.0104464	0.00261732	0.00223323	0.219663	0.00303433	0.00175045	0.000366245	0.469187	0.0113477	0.0490829	0.0178025	0.11634	0.0118759
1223	0.898995	0.224646	1.99171	0.162287	0.0161211	0.0189165	0.0594336	0.112656	0.392902	0.337231	1.12197	0.0785043	0.10198	0.0740711	0.142344	0.0460409	0.00343738	0.212241	0.218559	0.104498	0.000938107	0.000768831	0.124147	0.021893	0.0064976	0.00816416	0.409324	7.32494e-05	0.00683244	0.000835118	0.0107139	0.00504478
1224	0.00699396	0.00189933	2.0775	0.000423581	0.670121	0.574565	0.236883	0.1956	0.0983282	0.121016	0.355775	0.152332	0.531789	0.182871	0.0516981	0.00286333	0.0184983	0.241743	0.0747792	0.171281	0.0244047	0.0162761	0.0770504	0.0133648	0.0257895	0.0150851	0.0495299	0.014835	0.0103582	0.00123359	0.0889406	0.000379027
1225	0.190386	0.169135	2.1651	0.0526376	0.00173064	0.00378489	0.000308412	0.0672352	0.081503	0.187112	0.0952909	0.0352721	0.0266798	0.221413	0.346601	0.022936	0.203871	0.223423	0.00826557	0.0621694	0.0184918	0.0127888	0.238876	0.000614598	0.0809087	0.0144299	0.00172564	0.00957419	0.00645432	0.021398	0.0342448	0.0160208
1226	2.17114	0.109417	2.25451	0.0159658	0.110826	0.000287498	0.251892	0.0182303	0.481929	0.375857	0.111526	0.0200359	0.0551234	0.00792639	0.00537971	0.150306	0.0381289	0.126584	0.243675	0.00120695	0.0787888	0.062866	0.162662	0.00847473	0.0976401	0.02309	0.0327576	0.014328	0.00377318	0.00279663	0.0516428	0.0127814
1227	0.00581527	0.126551	1.01024	0.133374	0.122031	0.197948	0.175772	0.0995775	0.00677606	0.0272105	0.35764	0.081139	0.110607	0.0544078	0.104129	0.0213736	0.882021	0.338557	0.0100518	0.00102245	0.000720141	0.0277542	0.0783222	0.000173367	0.000743099	0.00734464	0.257875	2.88016e-05	0.0179503	0.00839195	0.00155397	0.000274733
1228	0.581706	0.106841	2.43876	0.00663647	0.296612	0.359154	0.203656	0.1528	0.318642	0.213663	1.47778	0.130348	0.158244	0.0297566	0.911121	0.040357	0.155441	0.270079	0.314587	0.264468	0.000784147	0.000926985	0.0371817	0.00441913	0.187699	0.00563597	0.0134653	0.0687076	0.00344429	0.0117056	0.0055039	0.00286618
1229	0.05992	0.0211962	2.5336	0.000453136	2.23058	0.0846594	1.41277	0.1129	0.102908	0.04183	0.678661	0.069851	0.0855678	0.00142121	0.125859	0.0313568	0.0400008	0.0524564	0.087671	0.00603485	0.0180046	0.0029158	0.27619	0.00298385	0.0134617	0.019274	0.0936163	0.00152788	6.82083e-05	3.17431e-05	0.0556741	0.0105938
1230	0.104142	0.150114	2.63025	0.344655	0.283929	0.344139	0.0269499	0.0133378	0.0616886	0.0242831	0.00108964	0.0759939	0.243733	0.462421	0.268615	0.0890557	0.077809	0.283108	0.0027168	0.003253	0.0412905	0.07075	0.0146539	0.0147827	0.00575452	0.0288207	0.0217127	8.14375e-05	0.00122833	0.00053696	0.0126599	2.36872e-05
1231	0.444386	0.974748	1.93792	0.000816814	0.136472	0.0294569	0.558875	0.0533191	1.02183	0.50907	2.82749	0.117625	0.0309192	0.00371182	0.000797375	0.0381366	0.100215	0.0113918	0.00415788	0.00388652	0.0913588	0.00517138	0.281629	0.0131463	0.0126797	0.00194215	0.198381	0.00848977	0.000636174	0.000149782	0.00924399	0.00116309
1232	0.184417	0.115464	2.82897	0.479632	0.00110487	0.0310459	0.660622	0.0244908	0.0155506	0.0406329	0.0075136	0.0106936	0.129959	0.323699	0.447387	0.0317036	0.00112696	0.0133119	0.0608506	0.0195941	0.0174659	0.00446288	0.000355141	0.00227033	0.0119464	0.00297636	0.00980227	0.00175841	0.00880065	0.00679773	0.0289854	0.00256633
1233	0.319785	0.22522	2.93105	0.0316605	2.83387	0.217967	1.94834	0.207271	2.69506	0.0756004	0.875249	0.0168677	2.12764e-05	0.233208	0.118718	0.00971933	0.192853	0.0381239	0.0277526	0.0598998	0.0519321	0.030559	0.00116887	0.00214344	0.0852703	0.00984109	0.0300346	0.0247662	0.00140888	9.31954e-05	0.000963147	0.00245359
1234	0.0932879	0.00580043	0.0603333	0.248515	0.0734834	0.0451231	0.300216	0.0050399	0.546372	0.463039	1.84366	0.168213	0.0592444	0.102677	0.182118	0.00144003	0.260071	0.220495	0.339839	0.11769	0.0375802	9.9227e-06	0.175598	2.92445e-05	0.155312	0.0306723	0.0798429	0.0258567	0.157805	0.0639732	0.0725067	0.000358555
1235	5.63954e-05	0.0228813	1.46735	0.0329334	0.0236512	0.0739356	0.326288	0.815513	0.030676	0.255753	4.57014e-05	0.11569	0.369474	0.542738	0.000354763	0.00239101	0.132952	0.172072	0.00194923	0.13446	0.00173141	0.000879838	0.0515971	0.0314226	0.0692937	0.0378845	0.541984	0.00323079	0.0085237	0.00190667	0.00372393	0.000536058
1236	1.06041	0.391322	8.10504e-23	0.143701	0.149859	0.224792	8.38488e-23	0.635329	0.0509306	0.031277	8.33493e-23	0.0400019	0.000507734	0.0373662	0.000312917	0.0548292	0.313885	1.29082e-06	8.38447e-23	0.0121198	0.00612688	0.000444683	8.38488e-23	0.0021314	0.0159952	0.00171298	8.37959e-23	0.000132121	0.0110654	0.00159935	8.38488e-23	0.00744788
1237	0.0617471	0.0170746	2.83958	0.025192	1.48126	0.525075	0.128302	0.502838	0.039056	0.208276	0.0462754	0.110115	0.002311	0.0929719	0.000569408	0.000278263	0.406234	0.0283104	1.39804	0.03645	0.00105869	0.00303151	0.155816	0.00980133	0.000505166	4.12719e-05	0.741478	0.00127124	4.43289e-05	0.00551026	0.0349269	0.00842776
1238	0.0101594	0.227139	3.46856	0.103288	0.0228303	0.357317	0.37723	0.114254	0.0348355	0.0198779	0.14358	0.0224196	0.0512659	0.031338	0.230608	0.00744263	0.0728965	0.0101403	0.461935	0.0054133	0.334465	0.131836	0.0326984	0.00718689	0.0439254	0.0313117	0.0584647	0.0268857	0.00940004	0.000779739	0.0310015	0.000654999
1239	0.372046	0.0349732	0.0623171	0.568416	0.374836	0.0251702	0.625149	0.0135867	0.000345216	0.000387399	0.466274	0.0108131	0.00238277	0.0138554	0.186714	0.0486767	0.000305692	0.0270379	0.127756	0.0834357	6.08313e-05	0.00743775	0.0320536	0.0158822	0.00167498	0.00401962	0.0104951	0.000276352	0.0340575	0.0166557	0.00352522	0.002212
1240	0.000661386	0.0242507	1.0108	0.0161235	0.0159144	0.0789999	0.289573	0.345707	0.359438	0.0519022	0.00238179	4.97782e-05	1.38854	0.580683	2.75662	0.284502	0.245571	0.0465407	0.223706	0.00226106	0.157091	0.0974714	0.191124	0.0104846	0.00297994	0.00102683	0.317647	0.00207767	0.0167172	0.00364248	0.0733681	2.09883e-05
1241	0.00863822	0.0975515	0.147187	0.00353042	0.651642	0.411048	0.138826	0.105538	0.0983088	0.129483	0.00244148	0.0149805	0.743206	0.176792	0.187194	0.00792948	0.042962	6.86489e-06	0.478208	0.123769	0.00313396	0.00324058	0.271609	0.00171971	5.05426e-05	0.00157548	0.116945	0.0137168	0.0226967	0.00353596	0.00817817	0.00982855
1242	0.3459	0.0396736	2.80435	0.0580198	2.86466	0.675148	3.93113	0.145972	0.211586	0.00720112	0.436824	0.152855	0.109429	0.0284734	0.763426	0.0236819	0.0649444	0.0329535	0.0364619	0.0922336	0.000674383	4.1935e-05	0.0287051	0.00898318	0.0523133	0.00129908	0.74246	0.00989486	0.00078363	0.00120743	0.00419305	2.50068e-06
1243	0.704784	0.00691579	4.05129	0.0952001	0.0503136	0.0112711	2.02954	0.000232073	0.506885	0.193551	0.61805	0.222338	0.0101934	0.120193	0.437344	0.0793182	0.0503035	0.000993471	0.670934	0.00283149	0.351097	0.206004	0.0852694	0.00220373	0.000691399	0.00129726	0.321365	6.42531e-06	0.00480421	0.00388307	0.0406631	0.00111149
1244	0.100306	0.000445327	4.17327	0.0516094	1.08793	0.00954588	1.67942	0.00106123	0.0275667	0.00105759	0.427112	0.0502702	0.0245033	0.224459	0.00111126	0.0160391	3.66826e-05	0.0176101	0.121756	0.000521021	0.127073	0.129155	0.260186	0.0170064	3.29993e-05	0.0032582	0.142749	0.00395572	0.00783727	0.00390667	0.0631599	0.00214425
1245	0.0193012	0.00833299	4.29705	0.084336	0.867277	0.29334	0.0332167	0.0907874	0.0117398	0.00119482	0.344739	0.0945791	0.375417	0.185655	0.502307	0.104253	0.00380711	0.0101872	0.171457	0.0148424	0.0274666	0.0227309	0.147051	0.0966041	6.0796e-05	0.000220157	0.158574	0.000886456	0.00101211	0.00017201	0.000293353	0.000791404
1246	1.11892	1.00111	0.142392	0.377137	0.371083	0.0375365	0.581868	0.00262351	0.238308	0.0216108	0.610161	0.190404	0.136998	0.237099	0.295591	0.0840752	0.0391282	0.187777	0.174837	0.00563316	0.0230761	0.0658881	0.141962	0.0662827	0.00775238	0.00486214	0.474641	0.000419283	0.104869	0.0385724	0.0197403	0.0129112
1247	0.000126462	0.000550468	3.42993	0.110861	0.039249	0.0422256	0.20628	0.303871	0.812054	0.475901	0.178555	0.00676313	0.0473195	7.78344e-06	0.00938576	0.027653	0.025168	6.3846e-06	0.0148539	0.0148982	0.00234153	0.00296976	0.0917614	0.0108371	0.0268973	0.00897932	0.465966	0.000429796	0.0424629	0.0139153	0.0698818	0.00448444
1248	3.26227	0.1071	4.67925	0.0574603	2.19343	0.431393	0.504525	0.91838	0.028607	0.00858743	0.000625518	0.330353	0.0134542	0.0965861	0.135542	0.120643	0.0241414	0.0165075	0.154871	0.0961487	0.0375396	0.00138093	0.364815	1.44542e-05	0.0120615	0.0292205	0.249072	0.00628246	0.00178641	0.00128529	0.065389	0.00155098
1249	0.000196099	0.104095	1.43837	0.12562	2.30738	0.807035	3.43255	0.0861519	0.0334621	0.0706961	0.370474	0.00575096	0.580221	0.0732133	1.31388	0.0714984	0.000147781	0.183941	0.108429	0.00143946	0.069816	0.0373547	0.3012	0.018529	0.0527309	0.0472071	0.921121	0.0125135	0.000627026	0.00938676	0.00276475	0.0004566
1250	0.0194758	0.0233986	0.871747	0.000316078	0.168155	0.273434	1.75586	0.0140486	0.0664933	0.0955049	0.46537	0.107073	0.677517	0.0294868	0.575428	0.0344031	0.0240864	0.00628175	0.0172903	0.00778531	0.0204077	0.00501518	0.0172863	0.00472812	0.00157349	0.0015474	0.182635	0.0116786	0.000292284	0.0114628	0.000819229	0.0017712
1251	2.63276	0.953272	0.567139	0.581706	0.284276	0.149106	0.523739	0.00111265	0.0942471	0.00838586	0.69063	0.00507471	0.0338111	0.212555	0.000946245	0.10601	0.000691561	0.00223155	0.0618401	0.00412718	0.00845564	0.00165252	2.80104e-06	0.0343919	0.120366	0.132318	0.000195134	0.013366	0.0216004	0.00475517	0.0696465	0.00465332
1252	0.202499	0.24467	1.844	0.155494	0.0772549	0.234947	0.344467	0.079484	0.127589	0.0465508	0.140583	0.172751	8.71388e-07	0.233593	0.20184	0.0325986	0.250415	0.00500833	0.370607	0.00755858	0.010743	0.0074286	0.331939	0.0191572	0.000386436	0.00806575	0.154297	0.0333663	0.000993828	0.00361156	0.021412	0.00852025
1253	0.0628901	0.433564	4.56828	0.465478	2.00315	1.20095	2.96754	0.0254559	0.700212	0.00144529	0.195222	0.00874119	0.54147	0.209957	0.735774	0.0755261	0.409813	0.416485	1.18781	0.325992	0.0871603	0.00146237	0.498143	0.00153914	0.0001828	0.00029804	0.0564885	0.0137647	0.00345198	0.000187566	0.0155046	0.00536296
1254	0.377495	0.000527216	0.00514662	0.0534878	0.468267	5.29759e-05	1.51829	0.00209796	0.194349	1.59308	0.914559	0.398037	0.0370941	0.00708329	0.00015861	0.241675	2.07171	0.152145	0.628883	0.0528531	0.578124	0.0822712	0.258839	0.0361442	0.00711558	0.000225704	0.124944	0.00492054	0.164271	0.00772585	0.0543875	0.0329479
1255	0.15444	0.00336912	5.63438	0.296302	0.10587	0.090285	0.691746	0.023953	0.0553863	0.0536858	0.541708	0.178339	0.176941	0.0353322	0.00537539	0.0222481	0.286784	0.00249756	0.226758	0.120506	0.0437776	0.0438648	0.233749	0.0912247	0.0160159	0.00481026	0.488464	0.00963888	0.000280517	9.54479e-07	0.0498444	0.009233
1256	0.0352374	0.0115041	2.98152	0.0161865	1.50528	2.1652	0.0203032	1.60451	0.481526	0.0477007	0.296125	0.000691411	0.000113416	0.0422964	1.04293e-19	0.0150364	0.110693	0.0176029	0.276846	0.00655824	0.423841	0.187671	0.172662	0.10795	0.00861708	0.0087287	0.235422	0.000612384	0.0175467	0.0921171	3.36236e-05	0.03296
[truncated: 83 more rows]

## Sheet: Figure 1f
Method	TD_LSE	TD_MLE	DFD_LSE	flimGANE	TD_LSE	TD_MLE	DFD_LSE	flimGANE	TD_LSE	TD_MLE	DFD_LSE	flimGANE	TD_LSE	TD_MLE	DFD_LSE	flimGANE	TD_LSE	TD_MLE	DFD_LSE	flimGANE	TD_LSE	TD_MLE	DFD_LSE	flimGANE	TD_LSE	TD_MLE	DFD_LSE	flimGANE	TD_LSE	TD_MLE	DFD_LSE	flimGANE	TD_LSE	TD_MLE	DFD_LSE	flimGANE	TD_LSE	TD_MLE	DFD_LSE	flimGANE
[truncated: 442 more rows]

[truncated: 3 more sheets: Figure 2c-e, Figure 3c, Figure 4c]
